# Supplementary material for: Methyl 3-(cyclo­propyl­meth­oxy)-4-hy­droxy­benzoate
Source: Acta Crystallogr Sect E Struct Rep Online. 2010 Jul 14;66(Pt 8):o2004. doi: 10.1107/S1600536810026826 (PMC3007427; doi:10.1107/S1600536810026826)
Supplement: Supplementary file 2 [file e-66-o2004-Isup2.hkl]

# 
# h,k,l, Fc-squared, Fo-squared, sigma(Fo-squared) and status flag 
# 
data_I
_shelx_title ' shelxl in P2(1)/n' 
_shelx_refln_list_code          4 
_shelx_F_calc_maximum       86.90 
_exptl_crystal_F_000       472.00 
_reflns_d_resolution_high  0.8404 
 
loop_ 
 _symmetry_equiv_pos_as_xyz 
 'x, y, z' 
 '-x+1/2, y+1/2, -z+1/2' 
 '-x, -y, -z' 
 'x-1/2, -y-1/2, z-1/2' 
 
_cell_length_a     9.2326 
_cell_length_b     7.4747 
_cell_length_c    16.1054 
_cell_angle_alpha  90.000 
_cell_angle_beta  102.222 
_cell_angle_gamma  90.000 
 
_shelx_F_squared_multiplier     1.000 
 
loop_ 
 _refln_index_h 
 _refln_index_k 
 _refln_index_l 
 _refln_F_squared_calc 
 _refln_F_squared_meas 
 _refln_F_squared_sigma 
 _refln_observed_status 
   2   0   0     1102.30     1017.04     15.16 o 
   4   0   0      114.68      131.94      3.09 o 
   6   0   0       37.81       30.01      4.96 o 
   8   0   0      189.34      187.09      8.35 o 
  10   0   0      155.86      161.03      7.35 o 
   1   1   0      272.66      231.43      2.44 o 
   2   1   0     1298.47     1235.32     11.58 o 
   3   1   0        2.85        5.26      1.01 o 
   4   1   0      328.60      318.25      4.21 o 
   5   1   0      343.26      355.04      5.12 o 
   6   1   0       62.00       59.17      1.87 o 
   7   1   0      113.11      113.54      4.93 o 
   8   1   0     1336.89     1266.66     49.78 o 
   9   1   0        4.05        3.88      1.03 o 
  10   1   0       38.02       38.87      4.45 o 
   1   2   0      477.86      426.35      4.01 o 
   2   2   0      731.94      663.86      8.01 o 
   3   2   0      159.02      161.45      1.77 o 
   4   2   0      675.33      614.56     10.76 o 
   5   2   0      510.73      514.66     15.68 o 
   6   2   0        8.84       12.95      2.36 o 
   7   2   0      326.48      325.44      5.25 o 
   8   2   0       57.56       60.81      2.60 o 
   9   2   0        4.32        4.98      1.94 o 
  10   2   0        2.64        4.04      1.72 o 
   1   3   0      146.31      137.68      1.65 o 
   2   3   0     1671.65     1555.66     12.53 o 
   3   3   0     1090.23     1060.88      9.75 o 
   4   3   0       39.70       33.16      0.80 o 
   5   3   0      286.08      280.07      4.42 o 
   6   3   0        6.53        5.81      0.85 o 
   7   3   0      355.89      387.67      6.77 o 
   8   3   0      208.73      218.32      4.20 o 
   9   3   0        6.71        7.39      1.98 o 
  10   3   0       21.94       16.01      4.86 o 
   0   4   0      206.67      275.31      3.41 o 
   1   4   0       24.38       24.26      0.50 o 
   2   4   0       42.25       40.82      0.72 o 
   3   4   0      725.03      673.09     11.24 o 
   4   4   0       85.69       92.25      1.82 o 
   5   4   0      187.47      184.32      4.43 o 
   6   4   0       61.19       67.46      1.76 o 
   7   4   0      104.06      101.09      3.04 o 
   8   4   0       78.84       71.33      2.52 o 
   9   4   0       36.96       39.14      1.99 o 
   1   5   0      417.39      433.31      6.03 o 
   2   5   0      569.86      565.79     10.81 o 
   3   5   0     1126.68     1150.60     31.66 o 
   4   5   0       17.67       12.82      1.77 o 
   5   5   0       13.84       13.96      2.79 o 
   6   5   0      118.81      104.51      2.82 o 
   7   5   0      154.61      171.63      8.10 o 
   8   5   0       33.12       29.10      2.43 o 
   0   6   0        5.95       14.03      4.96 o 
   1   6   0        0.45        0.62      0.28 o 
   2   6   0        7.03        5.67      1.15 o 
   3   6   0      156.87      155.32      2.87 o 
   4   6   0       49.90       49.30      2.88 o 
   5   6   0        8.48        6.35      2.06 o 
   6   6   0       59.20       60.19      2.28 o 
   7   6   0       20.81       14.60      4.65 o 
   1   7   0       17.95       15.59      1.31 o 
   2   7   0       98.46       95.78      3.09 o 
   3   7   0      139.27      143.57      3.50 o 
   4   7   0        9.05        9.66      2.48 o 
   5   7   0        3.19        3.12      1.16 o 
   6   7   0       59.28       60.62      3.10 o 
   0   8   0        8.59        6.10      2.84 o 
   1   8   0       88.45       98.07      4.20 o 
   2   8   0        1.31        2.09      1.37 o 
   3   8   0       16.64        9.57      5.37 o 
   4   8   0        2.62        4.17      3.07 o 
  -9   0   1       60.57       65.22      5.77 o 
  -7   0   1       83.96       83.23      6.13 o 
  -5   0   1       97.77       73.39      8.45 o 
  -3   0   1      485.03      476.31      7.66 o 
  -1   0   1      112.59      102.48      3.95 o 
   1   0   1      284.29      257.32      3.46 o 
   3   0   1     1833.51     1818.16     25.46 o 
   5   0   1     1586.49     1550.95     92.76 o 
   7   0   1     2123.76     2107.29     18.90 o 
   9   0   1       56.62       60.00     13.42 o 
 -10   1   1       50.59       49.60      2.37 o 
  -9   1   1        0.09        1.11      1.06 o 
  -8   1   1      159.04      154.47      4.92 o 
  -7   1   1      280.60      288.07      8.89 o 
  -6   1   1      155.66      165.99      5.03 o 
  -5   1   1       25.78       32.98      1.99 o 
  -4   1   1      193.78      209.27      3.88 o 
  -3   1   1       12.69       10.27      0.91 o 
  -2   1   1        0.09        0.79      0.49 o 
   0   1   1      206.82      199.33      2.28 o 
   1   1   1       56.86       49.71      0.84 o 
   2   1   1      744.69      695.84      9.21 o 
   3   1   1      278.45      257.62      4.16 o 
   4   1   1      904.31      879.04     10.02 o 
   5   1   1       11.94       10.78      2.31 o 
   6   1   1      108.07      101.75      2.65 o 
   7   1   1     1735.07     1686.01     41.66 o 
   8   1   1        0.57        1.13      0.59 o 
   9   1   1      100.89       99.15      2.82 o 
  10   1   1       27.52       34.54      6.39 o 
 -10   2   1       17.97       20.67      2.13 o 
  -9   2   1       34.16       34.36      5.91 o 
  -8   2   1      277.70      292.05      8.04 o 
  -7   2   1        3.57        3.14      1.73 o 
  -6   2   1      398.93      415.66      7.56 o 
  -5   2   1      145.97      141.81      3.31 o 
  -4   2   1      375.22      403.51      6.06 o 
  -3   2   1      546.02      552.42      8.03 o 
  -2   2   1      507.23      418.97      4.59 o 
  -1   2   1      694.01      634.31      7.15 o 
   0   2   1     1087.20      972.84      7.67 o 
   1   2   1     1613.28     1552.42     10.75 o 
   2   2   1      368.92      357.78      3.19 o 
   3   2   1      200.86      189.97      2.39 o 
   4   2   1     1856.76     1759.96     26.48 o 
   5   2   1       61.15       57.37      2.17 o 
   6   2   1      536.14      575.00     13.45 o 
   7   2   1      688.69      710.39      7.55 o 
   8   2   1      111.06      111.52      2.91 o 
   9   2   1        1.60        0.66      0.92 o 
  10   2   1       35.87       35.95      4.07 o 
 -10   3   1       47.02       50.96      2.34 o 
  -9   3   1        0.53        0.68      0.75 o 
  -8   3   1      130.86      127.98      3.56 o 
  -7   3   1       25.57       22.26      2.50 o 
  -6   3   1       47.03       42.00      1.68 o 
  -5   3   1       72.72       79.11      2.35 o 
  -4   3   1       20.50       20.24      0.75 o 
  -3   3   1      518.81      503.10      6.92 o 
  -2   3   1        0.57        0.37      0.25 o 
  -1   3   1      216.14      215.52      2.86 o 
   0   3   1      204.80      196.66      3.39 o 
   1   3   1      301.12      275.85      4.06 o 
   2   3   1      224.39      229.94      2.81 o 
   3   3   1      370.29      364.74      7.20 o 
   4   3   1     1265.71     1204.20     18.17 o 
   5   3   1      464.13      458.02      7.84 o 
   6   3   1        1.57        1.07      0.57 o 
   7   3   1     1869.28     1834.37     20.19 o 
   8   3   1       29.79       31.81      1.55 o 
   9   3   1       10.73       10.29      2.82 o 
  -9   4   1      143.19      163.99      7.62 o 
  -8   4   1       64.20       65.36      3.79 o 
  -7   4   1       71.75       70.01      2.69 o 
  -6   4   1        0.06        0.97      0.93 o 
  -5   4   1      183.36      189.28      5.26 o 
  -4   4   1       36.13       38.67      2.00 o 
  -3   4   1      202.81      235.14      4.92 o 
  -2   4   1       46.85       43.27      0.89 o 
  -1   4   1      923.33      853.42      6.31 o 
   0   4   1       70.88       70.11      0.77 o 
   1   4   1      843.16      773.89     10.00 o 
   2   4   1      660.20      624.85      5.84 o 
   3   4   1       83.24       91.42      1.69 o 
   4   4   1      214.53      234.77      3.08 o 
   5   4   1       87.86      106.24      2.80 o 
   6   4   1      154.63      149.35      3.79 o 
   7   4   1       18.21       17.56      3.50 o 
   8   4   1        0.10        1.52      0.88 o 
   9   4   1       14.20       11.24      2.81 o 
  -8   5   1        4.07        5.00      1.25 o 
  -7   5   1        0.38        0.33      0.71 o 
  -6   5   1       48.97       49.49      1.87 o 
  -5   5   1       51.03       51.77      1.48 o 
  -4   5   1        0.00        0.86      0.67 o 
  -3   5   1      116.84      136.20      3.18 o 
  -2   5   1        3.69        2.97      0.57 o 
  -1   5   1        0.51        0.28      0.32 o 
   0   5   1       31.43       29.23      0.83 o 
   1   5   1      187.32      196.74      3.25 o 
   2   5   1       91.29       96.38      1.61 o 
   3   5   1        0.14        0.20      0.38 o 
   4   5   1      205.84      207.76      2.30 o 
   5   5   1      194.96      185.13      3.62 o 
   6   5   1      164.12      161.70      3.98 o 
   7   5   1      328.73      343.24      9.98 o 
   8   5   1       55.64       60.44      2.19 o 
  -8   6   1        6.93        6.24      2.42 o 
  -7   6   1       81.31       77.78      2.44 o 
  -6   6   1       19.70       19.53      1.78 o 
  -5   6   1       11.34       10.83      2.40 o 
  -4   6   1       19.41       17.47      1.90 o 
  -3   6   1       35.55       40.90      1.12 o 
  -2   6   1        2.94        3.22      0.86 o 
  -1   6   1      219.27      233.04      1.86 o 
   0   6   1        3.08        3.23      0.51 o 
   1   6   1       53.32       54.29      1.11 o 
   2   6   1        0.21        0.53      0.31 o 
   3   6   1       99.50       95.17      2.63 o 
   4   6   1       48.35       50.91      2.28 o 
   5   6   1        1.40        0.04      1.03 o 
   6   6   1        0.10       -0.23      1.06 o 
   7   6   1        1.19        1.68      1.44 o 
  -6   7   1        1.96        1.19      0.90 o 
  -5   7   1       80.63       77.73      3.58 o 
  -4   7   1      177.14      188.84     11.72 o 
  -3   7   1       22.56       20.27      1.78 o 
  -2   7   1        2.36        2.24      0.97 o 
  -1   7   1       18.00       17.31      3.70 o 
   0   7   1       97.16       92.96      2.42 o 
   1   7   1       15.42       12.51      2.88 o 
   2   7   1       48.77       46.70      2.43 o 
   3   7   1        6.23        8.15      2.05 o 
   4   7   1      105.76      110.70      2.79 o 
   5   7   1        7.76        6.24      2.04 o 
   6   7   1       20.47       18.73      1.80 o 
  -4   8   1        3.63        3.43      3.28 o 
  -3   8   1      104.48      104.03      5.45 o 
  -2   8   1        5.86        4.85      2.52 o 
  -1   8   1       53.79       62.76      3.72 o 
   0   8   1        4.55        2.67      1.57 o 
   1   8   1       86.73       79.72      4.86 o 
   2   8   1       91.55      103.73      7.61 o 
   3   8   1       20.91       18.72      3.99 o 
   4   8   1       80.09       77.58      6.56 o 
 -10   0   2        0.28        1.10      1.44 o 
  -8   0   2     2685.28     2772.39     27.68 o 
  -6   0   2      111.66      108.21      6.93 o 
  -4   0   2      745.56      731.65     17.06 o 
  -2   0   2     1076.08      972.24     11.94 o 
   0   0   2      201.52      165.48      2.13 o 
   2   0   2      460.91      425.03      4.64 o 
   4   0   2     2589.84     2745.10     97.19 o 
   6   0   2       80.45       88.89      5.51 o 
   8   0   2      123.88      133.01      6.21 o 
  10   0   2       12.54       12.36      9.97 o 
 -10   1   2       24.55       23.59      5.56 o 
  -9   1   2       35.38       34.25      5.96 o 
  -7   1   2       20.46       26.89      7.58 o 
  -6   1   2      238.52      244.07      5.99 o 
  -5   1   2        4.37        8.35      3.15 o 
  -4   1   2      423.32      505.18      7.03 o 
  -3   1   2     2165.70     2129.67     22.47 o 
  -2   1   2      800.94      690.63      9.17 o 
  -1   1   2       41.30       33.14      0.69 o 
   0   1   2     1104.30     1005.36     12.13 o 
   1   1   2     1613.76     1550.74     13.44 o 
   2   1   2      112.48      105.87      1.18 o 
   3   1   2        0.10        0.31      0.34 o 
   4   1   2     2399.70     2546.68     38.61 o 
   5   1   2        7.48       11.55      1.39 o 
   6   1   2       99.07      101.89      2.49 o 
   7   1   2      175.93      175.32      3.00 o 
   8   1   2      341.25      317.54      8.07 o 
   9   1   2       10.70       10.21      2.76 o 
  10   1   2        0.02        0.80      0.89 o 
 -10   2   2        8.50        5.81      2.13 o 
  -9   2   2       20.49       14.08      3.17 o 
  -8   2   2     1141.11     1193.54     26.37 o 
  -7   2   2       72.76       75.56      4.62 o 
  -6   2   2       21.97       26.93      2.40 o 
  -5   2   2       46.19       48.82      2.72 o 
  -4   2   2       12.78        7.49      2.25 o 
  -3   2   2       41.81       38.30      1.29 o 
  -2   2   2       16.76       18.34      0.51 o 
   0   2   2     1569.81     1493.58     21.39 o 
   1   2   2      116.74      125.40      1.76 o 
   2   2   2      433.80      381.52      2.89 o 
   3   2   2       22.35       23.58      0.56 o 
   4   2   2      640.18      630.56      9.91 o 
   5   2   2       90.66       91.48      1.92 o 
   6   2   2       71.21       66.21      2.50 o 
   7   2   2      653.48      640.92     15.63 o 
   8   2   2        9.53       10.30      1.86 o 
   9   2   2      110.50      117.97      4.41 o 
  10   2   2        2.04        0.85      1.14 o 
 -10   3   2       37.29       41.55      2.39 o 
  -9   3   2       20.25       17.28      4.80 o 
  -8   3   2      505.20      508.00     13.95 o 
  -7   3   2        5.90        4.26      1.84 o 
  -6   3   2       66.48       68.00      2.23 o 
  -5   3   2       29.35       25.82      1.80 o 
  -4   3   2      621.38      657.51     11.75 o 
  -3   3   2     1100.20     1046.58     14.65 o 
  -2   3   2      439.24      391.46      7.06 o 
  -1   3   2      400.17      367.70      4.07 o 
   0   3   2      131.69      127.72      1.89 o 
   1   3   2      499.43      436.30      6.87 o 
   2   3   2      300.73      255.69      5.14 o 
   3   3   2        3.18        3.72      0.71 o 
   4   3   2       93.57      109.86      1.92 o 
   5   3   2      168.15      171.62      2.80 o 
   6   3   2       58.97       64.18      1.76 o 
   7   3   2      257.69      271.31      5.84 o 
   8   3   2       55.25       51.45      1.95 o 
   9   3   2       39.14       33.95      2.01 o 
  -9   4   2       17.93       15.46      3.79 o 
  -8   4   2      223.07      221.51      3.84 o 
  -7   4   2       31.36       30.88      1.92 o 
  -6   4   2      364.26      360.42      7.52 o 
  -5   4   2      837.12      816.87     25.09 o 
  -4   4   2        4.52        4.42      1.06 o 
  -3   4   2      179.61      180.30      2.83 o 
  -2   4   2        2.43        2.35      0.91 o 
  -1   4   2     2376.82     2367.71     18.12 o 
   0   4   2       88.08       92.03      0.89 o 
   1   4   2      129.10      128.53      1.62 o 
   2   4   2        0.76        2.26      0.51 o 
   3   4   2      403.02      376.85      9.27 o 
   4   4   2       77.19       81.89      1.48 o 
   5   4   2        7.54        7.87      0.79 o 
   6   4   2      229.26      243.06      5.51 o 
   7   4   2      724.34      767.75     17.84 o 
   8   4   2       11.49        8.71      2.20 o 
   9   4   2        0.05        0.46      0.64 o 
  -9   5   2        2.55        2.58      1.30 o 
  -8   5   2        8.25        9.13      2.95 o 
  -7   5   2       21.17       24.63      2.55 o 
  -6   5   2       31.85       31.54      2.00 o 
  -5   5   2       24.23       21.65      1.43 o 
  -4   5   2       60.88       56.32      1.35 o 
  -3   5   2       16.85       16.27      1.34 o 
  -2   5   2       16.47       16.61      0.77 o 
  -1   5   2      243.48      253.39      2.67 o 
   0   5   2      513.78      488.77      8.83 o 
   1   5   2        0.78        0.04      0.41 o 
   2   5   2      286.72      327.99      4.73 o 
   3   5   2        7.98        8.88      0.82 o 
   4   5   2        1.79        1.79      0.50 o 
   5   5   2       32.26       32.09      1.57 o 
   6   5   2        0.46        0.44      0.94 o 
   7   5   2       15.99       14.58      3.98 o 
   8   5   2      139.21      142.54      4.14 o 
  -8   6   2       21.13       17.93      5.24 o 
  -7   6   2       37.50       38.35      3.18 o 
  -6   6   2      282.47      260.95      5.86 o 
  -5   6   2      302.31      313.30      6.80 o 
  -4   6   2      141.71      147.01      3.24 o 
  -3   6   2        1.39        1.13      0.61 o 
  -2   6   2       45.24       46.08      0.90 o 
  -1   6   2       20.62       22.55      0.69 o 
   0   6   2      246.53      258.41      2.86 o 
   1   6   2       26.41       29.17      1.20 o 
   2   6   2      160.23      168.10      4.86 o 
   3   6   2      118.08      120.27      4.05 o 
   4   6   2       25.66       25.44      1.71 o 
   5   6   2        0.01        1.18      1.27 o 
   6   6   2       88.16       83.94      4.16 o 
   7   6   2       28.25       31.25      2.23 o 
  -6   7   2       42.55       37.51      2.51 o 
  -5   7   2        0.35        1.17      1.44 o 
  -4   7   2        2.12        2.24      1.20 o 
  -3   7   2       92.11       87.36      2.59 o 
  -2   7   2      218.13      221.69      4.43 o 
  -1   7   2       52.01       48.77      1.59 o 
   0   7   2      179.22      205.06      3.76 o 
   1   7   2       15.21       15.12      1.75 o 
   2   7   2      438.15      466.03      8.27 o 
   3   7   2        9.59        6.32      1.72 o 
   4   7   2       24.27       25.54      2.49 o 
   5   7   2       18.29       16.65      4.30 o 
   6   7   2       59.08       55.67      3.72 o 
  -4   8   2       30.35       24.50     10.07 o 
  -3   8   2       28.37       28.74      2.56 o 
  -2   8   2       21.24       18.18      7.92 o 
  -1   8   2       56.36       54.03      7.86 o 
   0   8   2       32.47       36.91      3.88 o 
   1   8   2       32.13       33.06      2.31 o 
   2   8   2       18.25       18.61      2.27 o 
   3   8   2       27.81       29.73      2.84 o 
   4   8   2       10.32        6.19      3.11 o 
  -9   0   3      164.67      166.77     15.98 o 
  -7   0   3       20.20       26.77     12.39 o 
  -5   0   3      210.36      215.99      6.47 o 
  -3   0   3      948.45      852.09     26.06 o 
  -1   0   3       41.63       46.89      1.01 o 
   1   0   3     1124.76     1118.27     11.69 o 
   3   0   3     4830.14     5549.30     83.27 o 
   5   0   3      789.59      758.31     24.14 o 
   7   0   3      466.68      446.47      5.71 o 
   9   0   3       50.22       53.16      5.05 o 
 -10   1   3        0.00        1.14      1.26 o 
  -9   1   3      289.99      302.38     13.61 o 
  -8   1   3      140.71      151.59      5.48 o 
  -7   1   3      597.92      611.16     22.65 o 
  -6   1   3       27.61       25.12      6.45 o 
  -5   1   3       77.57       73.49      2.69 o 
  -4   1   3       70.01       64.64      2.26 o 
  -3   1   3       46.96       45.23      0.94 o 
  -2   1   3     1570.00     1497.79     18.87 o 
   0   1   3      114.19      107.62      2.80 o 
   1   1   3     1505.31     1466.40     11.56 o 
   2   1   3     1391.58     1337.94     13.66 o 
   3   1   3     2887.10     2923.18     25.58 o 
   4   1   3      172.15      197.32      2.78 o 
   5   1   3       76.66       72.92      2.10 o 
   6   1   3       10.72       12.12      0.88 o 
   7   1   3       41.64       39.44      1.11 o 
   8   1   3       76.53       67.70      2.10 o 
   9   1   3       17.95       17.59      4.68 o 
  10   1   3       25.04       19.73      6.42 o 
 -10   2   3      149.94      171.19      4.38 o 
  -9   2   3      404.37      417.61      8.06 o 
  -8   2   3        4.07        4.73      1.20 o 
  -7   2   3       50.50       50.17      4.47 o 
  -6   2   3       12.11       11.81      3.85 o 
  -5   2   3      350.97      348.63      8.71 o 
  -4   2   3     1385.00     1430.19     39.42 o 
  -3   2   3      121.95      125.83      2.43 o 
  -2   2   3      554.10      496.46     10.70 o 
  -1   2   3      772.37      687.98      9.06 o 
   0   2   3      740.46      613.13      5.08 o 
   1   2   3      329.74      327.59      5.64 o 
   2   2   3       76.52       79.16      0.87 o 
   3   2   3      385.62      381.82      8.14 o 
   4   2   3      766.20      775.64     14.30 o 
   5   2   3       12.11       11.20      1.55 o 
   6   2   3      437.64      446.51     11.31 o 
   7   2   3      741.73      767.06     11.91 o 
   8   2   3        0.40        1.19      0.76 o 
   9   2   3        6.35        6.29      1.75 o 
 -10   3   3        2.61        2.20      1.22 o 
  -9   3   3       11.80        9.54      3.71 o 
  -8   3   3      106.72      114.45      4.34 o 
  -7   3   3       28.28       24.69      2.18 o 
  -6   3   3      154.33      150.19      7.58 o 
  -5   3   3       36.18       41.49      2.66 o 
  -4   3   3       18.27       21.60      1.58 o 
  -3   3   3       35.73       38.21      0.92 o 
  -2   3   3     1470.39     1413.74     11.00 o 
  -1   3   3     7552.16     9334.85    235.98 o 
   0   3   3      202.22      242.14      2.62 o 
   1   3   3       37.15       44.40      0.88 o 
   2   3   3      359.39      351.81      5.12 o 
   3   3   3       26.32       25.44      0.86 o 
   4   3   3      146.49      154.04      2.74 o 
   5   3   3      400.60      399.11     10.15 o 
   6   3   3      647.30      672.57      8.10 o 
   7   3   3       99.49      101.89      2.95 o 
   8   3   3      216.28      224.05      3.93 o 
   9   3   3        0.51        0.33      0.63 o 
  -9   4   3      339.20      372.75      8.43 o 
  -8   4   3       19.75       17.02      3.25 o 
  -7   4   3      119.41      111.57      3.01 o 
  -6   4   3      158.83      152.76      3.51 o 
  -5   4   3      249.71      243.61      6.74 o 
  -4   4   3      825.09      836.85     16.48 o 
  -3   4   3        4.94        7.24      1.12 o 
  -2   4   3       89.97       87.55      1.61 o 
  -1   4   3      482.53      429.86      7.51 o 
   0   4   3       60.47       63.86      1.32 o 
   1   4   3      316.76      310.28      9.28 o 
   2   4   3       28.29       27.09      1.04 o 
   3   4   3       28.94       32.74      1.40 o 
   4   4   3        3.97        4.77      1.08 o 
   5   4   3      269.79      279.34      4.98 o 
   6   4   3      216.22      223.57      5.37 o 
   7   4   3      237.09      236.13      4.62 o 
   8   4   3       90.06       86.03      3.43 o 
   9   4   3        8.37        5.32      1.44 o 
  -9   5   3       55.28       55.93      2.49 o 
  -8   5   3        2.86        3.05      1.15 o 
  -7   5   3       74.18       70.71      2.14 o 
  -6   5   3       49.59       53.57      2.19 o 
  -5   5   3      104.98      105.23      2.80 o 
  -4   5   3        1.16        1.16      0.62 o 
  -3   5   3       42.54       37.29      0.93 o 
  -2   5   3       41.78       44.38      1.58 o 
  -1   5   3      357.36      371.44      8.56 o 
   0   5   3       40.75       45.84      1.69 o 
   1   5   3       25.91       28.70      1.31 o 
   2   5   3        8.24        8.53      1.17 o 
   3   5   3       67.51       65.76      2.12 o 
   4   5   3        7.51        7.18      0.97 o 
   5   5   3       15.54       14.98      1.59 o 
   6   5   3      742.50      825.66     13.80 o 
   7   5   3        6.21        4.43      1.82 o 
   8   5   3      154.67      164.89      5.98 o 
  -8   6   3        3.45        1.79      1.28 o 
  -7   6   3       13.86        9.58      2.65 o 
  -6   6   3        1.44        0.63      0.62 o 
  -5   6   3        2.56        2.27      0.82 o 
  -4   6   3      416.73      428.59      7.92 o 
  -3   6   3       10.31       10.46      1.06 o 
  -2   6   3       37.40       37.10      1.22 o 
  -1   6   3       24.64       24.12      0.94 o 
   0   6   3        2.23        2.39      0.58 o 
   1   6   3     1074.53     1126.78     23.50 o 
   2   6   3       10.40        9.82      2.53 o 
   3   6   3        6.48        3.57      1.12 o 
   4   6   3       14.36       10.71      3.13 o 
   5   6   3      165.70      159.89      6.93 o 
   6   6   3        2.99        2.82      1.28 o 
   7   6   3        1.81        0.60      1.32 o 
  -6   7   3        0.97        1.82      1.16 o 
  -5   7   3       35.34       39.57      2.89 o 
  -4   7   3       41.20       35.54      4.05 o 
  -3   7   3        4.87        4.20      1.86 o 
  -2   7   3       34.28       34.06      1.72 o 
  -1   7   3       50.49       48.89      2.70 o 
   0   7   3       29.55       26.49      1.63 o 
   1   7   3        9.02        6.43      1.48 o 
   2   7   3       94.59       90.47      2.35 o 
   3   7   3        6.14        6.47      1.71 o 
   4   7   3        2.33        1.27      0.99 o 
   5   7   3        2.08        2.61      1.51 o 
   6   7   3       17.73       13.49      4.40 o 
  -4   8   3       60.38       65.14      4.21 o 
  -3   8   3       33.52       39.84      7.07 o 
  -2   8   3        2.68        1.63      0.92 o 
  -1   8   3       17.38       15.74      5.41 o 
   0   8   3       12.17       12.99      3.83 o 
   1   8   3      226.29      244.33      7.16 o 
   2   8   3       25.63       27.48      3.21 o 
   3   8   3        0.01        0.97      0.99 o 
   4   8   3      117.92      122.58      5.72 o 
 -10   0   4        0.56        2.49      1.71 o 
  -8   0   4       35.61       40.86     15.40 o 
  -6   0   4       35.21       38.66      4.87 o 
  -4   0   4      943.20      907.43     14.79 o 
  -2   0   4     3835.06     4116.20     46.74 o 
   0   0   4     2105.24     1956.60     62.10 o 
   2   0   4      491.11      471.84     15.12 o 
   4   0   4      256.99      275.45      7.08 o 
   6   0   4       50.98       60.17      4.06 o 
   8   0   4      280.49      275.25     11.29 o 
  10   0   4        5.05       12.30      4.17 o 
 -10   1   4        1.23        1.75      1.14 o 
  -9   1   4      279.58      313.71      8.47 o 
  -8   1   4       11.77       10.02      2.43 o 
  -7   1   4       95.51      101.98      4.76 o 
  -6   1   4       56.72       63.12      3.40 o 
  -5   1   4       46.27       47.84      2.11 o 
  -4   1   4     6698.74     8139.12    117.11 o 
  -3   1   4      861.36      777.48      7.21 o 
  -2   1   4      361.69      351.40      8.31 o 
  -1   1   4      146.36      157.00      1.80 o 
   0   1   4     4210.01     4624.71     69.80 o 
   1   1   4       14.48       11.76      0.47 o 
   2   1   4      732.59      626.08      6.99 o 
   3   1   4       54.94       61.57      1.46 o 
   4   1   4      408.60      428.15      5.88 o 
   5   1   4       86.14       92.51      2.56 o 
   6   1   4       22.03       18.11      1.39 o 
   7   1   4       51.98       53.94      1.54 o 
   8   1   4       13.34        8.12      1.80 o 
   9   1   4        0.76        1.41      0.97 o 
 -10   2   4        0.70        0.50      1.39 o 
  -9   2   4       80.32       90.93      9.51 o 
  -8   2   4        0.55        2.21      1.52 o 
  -7   2   4      216.54      215.27      6.84 o 
  -6   2   4      291.12      305.93      7.36 o 
  -5   2   4      158.54      166.01      4.49 o 
  -4   2   4       62.50       73.40      3.32 o 
  -3   2   4       13.05       14.44      1.67 o 
  -2   2   4      114.42      127.84      1.77 o 
  -1   2   4     1685.98     1578.32     30.09 o 
   0   2   4     1775.59     1641.57     15.92 o 
   1   2   4        0.53        0.12      0.33 o 
   2   2   4        0.28        0.73      0.27 o 
   3   2   4       12.75       13.45      0.78 o 
   4   2   4       85.26       95.29      1.72 o 
   5   2   4      110.73      122.71      2.48 o 
   6   2   4      130.02      133.28      2.70 o 
   7   2   4       28.73       30.66      1.96 o 
   8   2   4       22.43       17.85      2.73 o 
   9   2   4        3.62        1.95      1.19 o 
 -10   3   4       23.47       19.72      4.25 o 
  -9   3   4     1134.21     1320.21     31.58 o 
  -8   3   4        1.37        3.77      1.70 o 
  -7   3   4       23.41       24.43      2.71 o 
  -6   3   4        6.74       10.64      4.06 o 
  -5   3   4       23.13       24.26      2.62 o 
  -4   3   4      178.56      229.18      5.38 o 
  -3   3   4       66.09       63.77      1.20 o 
  -2   3   4       61.15       69.31      1.06 o 
  -1   3   4      760.01      701.89      9.20 o 
   0   3   4      275.25      296.24      7.37 o 
   1   3   4      392.87      392.94      4.33 o 
   2   3   4       83.68       79.22      1.21 o 
   3   3   4        8.07        8.55      0.91 o 
   4   3   4       43.37       38.19      1.79 o 
   5   3   4      144.29      154.85      4.82 o 
   6   3   4      204.73      214.07      4.22 o 
   7   3   4        0.00        0.77      0.82 o 
   8   3   4       37.98       38.52      2.25 o 
   9   3   4        9.61        7.87      2.38 o 
  -9   4   4        7.22        7.93      1.85 o 
  -8   4   4        0.05        0.89      0.93 o 
  -7   4   4       97.42       82.41      2.51 o 
  -6   4   4       28.64       34.20      1.54 o 
  -5   4   4      229.53      218.48      5.36 o 
  -4   4   4       63.84       69.90      1.74 o 
  -3   4   4      116.79      112.49      1.79 o 
  -2   4   4     1557.63     1441.81     15.23 o 
  -1   4   4     3299.06     3348.19     29.06 o 
   0   4   4      321.23      360.69      5.93 o 
   1   4   4       15.99       15.24      1.31 o 
   2   4   4       11.81       11.51      0.91 o 
   3   4   4       25.02       25.76      1.23 o 
   4   4   4        3.47        2.12      1.00 o 
   5   4   4       13.37       14.30      1.18 o 
   6   4   4      847.69      859.39     17.58 o 
   7   4   4        5.22        4.09      1.18 o 
   8   4   4        1.03        0.55      0.64 o 
  -9   5   4      529.31      572.85     15.27 o 
  -8   5   4       29.55       18.62      5.18 o 
  -7   5   4        0.25        1.20      0.64 o 
  -6   5   4       16.98       12.24      3.01 o 
  -5   5   4       18.04       21.02      1.43 o 
  -4   5   4        0.49        0.92      0.50 o 
  -3   5   4      178.18      174.10      3.86 o 
  -2   5   4      291.93      291.64      4.51 o 
  -1   5   4      171.46      182.71      2.79 o 
   0   5   4      357.97      390.67      7.82 o 
   1   5   4      299.92      319.23      4.60 o 
   2   5   4        2.36        2.76      0.58 o 
   3   5   4      137.76      143.59      4.60 o 
   4   5   4      220.02      225.59      4.54 o 
   5   5   4       11.88        9.99      1.14 o 
   6   5   4      153.99      164.66      4.75 o 
   7   5   4       69.69       71.85      2.62 o 
   8   5   4       13.52       12.82      4.21 o 
  -8   6   4        6.99        3.46      1.78 o 
  -7   6   4        1.93        3.27      1.69 o 
  -6   6   4      179.89      175.19      3.24 o 
  -5   6   4      161.80      159.82      3.16 o 
  -4   6   4      270.54      283.75      5.37 o 
  -3   6   4       35.36       41.42      1.20 o 
  -2   6   4      405.90      395.70      5.79 o 
  -1   6   4      524.53      521.54     11.36 o 
   0   6   4       12.59       13.98      2.96 o 
   1   6   4       58.58       56.40      1.84 o 
   2   6   4        7.79        5.79      1.59 o 
   3   6   4        8.95        9.29      2.29 o 
   4   6   4        0.84        0.21      1.06 o 
   5   6   4        0.03        1.46      0.85 o 
   6   6   4     1018.73     1130.39     12.05 o 
   7   6   4       17.32       13.40      4.66 o 
  -6   7   4       10.44        5.94      2.93 o 
  -5   7   4       15.27        9.21      3.16 o 
  -4   7   4        3.24        4.46      1.24 o 
  -3   7   4        1.20        2.84      1.51 o 
  -2   7   4      224.33      214.87      5.73 o 
  -1   7   4       29.00       29.30      2.27 o 
   0   7   4       89.54       93.56      2.83 o 
   1   7   4        1.70        2.23      0.77 o 
   2   7   4        3.41        1.66      0.91 o 
   3   7   4       36.20       38.38      1.92 o 
   4   7   4       80.11       91.01      4.82 o 
   5   7   4      112.39      123.54      4.22 o 
  -4   8   4       83.71       78.98      6.74 o 
  -3   8   4       27.92       26.16      3.46 o 
  -2   8   4      288.40      300.33     11.58 o 
  -1   8   4       15.54       15.68      6.01 o 
   0   8   4        0.86        0.87      1.63 o 
   1   8   4       53.04       48.57      2.10 o 
   2   8   4       10.54        9.19      2.72 o 
   3   8   4       15.55       10.54      4.89 o 
  -9   0   5      563.41      595.42     18.30 o 
  -7   0   5       57.77       60.76      8.75 o 
  -5   0   5     3920.21     4632.17    246.08 o 
  -3   0   5      675.66      645.79     14.13 o 
  -1   0   5        3.92        0.95      0.57 o 
   1   0   5        1.79        0.36      0.40 o 
   3   0   5      783.64      826.06     10.72 o 
   5   0   5      710.25      691.77     15.32 o 
   7   0   5      525.76      438.72      9.81 o 
   9   0   5       13.08       12.31      5.62 o 
 -10   1   5       56.08       58.40      4.63 o 
  -9   1   5      108.74       92.14     10.61 o 
  -8   1   5       33.81       36.40      3.27 o 
  -7   1   5       91.91       80.50      4.24 o 
  -6   1   5        1.15        1.54      1.39 o 
  -5   1   5      868.82      892.73     37.96 o 
  -4   1   5       43.11       48.78      1.43 o 
  -3   1   5      542.80      487.38      7.07 o 
  -2   1   5      285.52      297.67      7.88 o 
  -1   1   5       54.16       60.91      0.98 o 
   0   1   5      322.47      326.66      3.26 o 
   1   1   5     2302.04     2316.85     24.35 o 
   2   1   5     1588.73     1557.07     22.17 o 
   3   1   5     2428.66     2636.77     21.04 o 
   4   1   5       73.72       77.90      2.54 o 
   5   1   5      144.27      148.43      2.99 o 
   6   1   5      206.70      219.43      3.16 o 
   7   1   5        0.92        2.67      0.84 o 
   8   1   5        0.10        1.31      0.85 o 
   9   1   5        0.47       -1.05      1.42 o 
 -10   2   5        0.01        0.81      1.03 o 
  -9   2   5      271.34      281.29      7.80 o 
  -8   2   5        9.96        6.88      2.54 o 
  -7   2   5      101.97      101.84      3.62 o 
  -6   2   5        4.02        2.76      2.65 o 
  -5   2   5     1211.37     1362.89     39.21 o 
  -4   2   5      146.31      137.98      2.68 o 
  -3   2   5      318.59      331.89      3.91 o 
  -2   2   5      128.77      128.06      1.47 o 
  -1   2   5     1163.44     1109.17     10.56 o 
   0   2   5      266.38      269.12      5.22 o 
   1   2   5       45.78       60.55      0.97 o 
   2   2   5      584.49      570.60      6.57 o 
   3   2   5     1665.98     1670.94     21.26 o 
   4   2   5      652.63      649.77     21.19 o 
   5   2   5      141.29      156.97      4.58 o 
   6   2   5       76.16       76.54      2.06 o 
   7   2   5      667.59      634.56     11.22 o 
   8   2   5       50.11       47.39      2.81 o 
   9   2   5        1.31        1.94      1.26 o 
 -10   3   5      100.60      107.88      6.34 o 
  -9   3   5      236.90      239.67      9.41 o 
  -8   3   5        2.76        3.78      2.57 o 
  -7   3   5       11.89        7.24      2.85 o 
  -6   3   5       26.30       22.13      2.76 o 
  -5   3   5      451.10      468.97      8.86 o 
  -4   3   5       88.37       92.30      4.35 o 
  -3   3   5      569.92      562.24     19.99 o 
  -2   3   5     2925.44     2945.38     29.62 o 
  -1   3   5       31.42       29.14      1.13 o 
   0   3   5      215.45      214.00      4.76 o 
   1   3   5       84.48      100.37      1.26 o 
   2   3   5     1263.15     1159.77      9.50 o 
   3   3   5      523.01      523.15     13.57 o 
   4   3   5        1.15        0.51      0.72 o 
   5   3   5        6.38        4.16      0.97 o 
   6   3   5      351.45      359.20      7.28 o 
   7   3   5       10.59       12.32      2.13 o 
   8   3   5       49.52       42.06      2.35 o 
   9   3   5        3.96        4.20      1.98 o 
  -9   4   5       52.07       53.14      2.16 o 
  -8   4   5        0.35        1.16      0.80 o 
  -7   4   5        5.72        4.58      1.45 o 
  -6   4   5       53.48       47.14      1.71 o 
  -5   4   5       83.87       87.31      2.66 o 
  -4   4   5       12.42        8.80      0.86 o 
  -3   4   5       51.76       51.91      2.04 o 
  -2   4   5      755.06      719.25     15.53 o 
  -1   4   5      685.78      643.31     10.47 o 
   0   4   5     1583.70     1522.37     22.75 o 
   1   4   5      134.27      146.02      2.95 o 
   2   4   5        6.11        8.58      1.83 o 
   3   4   5      288.67      314.64      5.28 o 
   4   4   5       48.98       47.30      1.13 o 
   5   4   5      109.45      110.40      3.71 o 
   6   4   5      339.59      378.23      7.07 o 
   7   4   5      164.50      156.31      2.95 o 
   8   4   5       23.44       22.10      4.70 o 
  -9   5   5       25.41       26.34      2.58 o 
  -8   5   5       21.99       14.76      3.73 o 
  -7   5   5      214.28      181.39      3.28 o 
  -6   5   5        1.88        2.28      0.89 o 
  -5   5   5       10.52       10.17      1.86 o 
  -4   5   5       43.02       41.66      1.20 o 
  -3   5   5      693.98      689.86     14.13 o 
  -2   5   5     1304.34     1249.69     27.61 o 
  -1   5   5       31.55       36.28      0.77 o 
   0   5   5       19.64       19.35      0.59 o 
   1   5   5        1.35        2.06      0.79 o 
   2   5   5       40.00       32.15      0.97 o 
   3   5   5       57.41       64.17      2.70 o 
   4   5   5        7.70        5.93      1.11 o 
   5   5   5      679.20      728.26     15.21 o 
   6   5   5       93.37       98.65      2.98 o 
   7   5   5       14.56       14.73      4.77 o 
  -8   6   5       14.06       10.12      3.64 o 
  -7   6   5      178.95      168.95      3.97 o 
  -6   6   5       33.57       31.87      3.43 o 
  -5   6   5        0.23       -0.19      0.68 o 
  -4   6   5      150.86      157.28      3.92 o 
  -3   6   5        3.95        3.28      0.83 o 
  -2   6   5      695.86      693.12     13.24 o 
  -1   6   5        1.48        1.58      0.82 o 
   0   6   5      111.43      119.16      3.22 o 
   1   6   5       18.05       18.41      4.11 o 
   2   6   5        1.24        1.67      0.72 o 
   3   6   5       61.70       61.26      2.15 o 
   4   6   5        8.90        6.17      3.17 o 
   5   6   5      441.02      482.94     17.72 o 
   6   6   5       22.30       22.00      4.27 o 
  -6   7   5       48.83       41.28      3.45 o 
  -5   7   5        0.55        0.75      0.83 o 
  -4   7   5        0.40        0.98      0.93 o 
  -3   7   5      453.38      475.52      7.25 o 
  -2   7   5       30.09       38.39      1.95 o 
  -1   7   5       16.28       12.75      3.80 o 
   0   7   5       13.82       13.54      4.35 o 
   1   7   5        0.78        1.42      0.86 o 
   2   7   5       39.55       35.67      1.99 o 
   3   7   5        6.48        5.12      1.25 o 
   4   7   5       53.98       58.68      2.88 o 
   5   7   5      716.23      756.23     23.40 o 
  -4   8   5      127.98      140.40      7.12 o 
  -3   8   5       51.24       56.41      3.29 o 
  -2   8   5      239.63      256.27      7.43 o 
  -1   8   5        0.57        1.83      1.40 o 
   0   8   5      136.34      139.71      4.28 o 
   1   8   5        4.88        2.29      1.76 o 
   2   8   5       23.97       25.14      2.60 o 
   3   8   5        7.61        6.90      2.48 o 
 -10   0   6        2.22        1.56      2.52 o 
  -8   0   6      594.96      569.98     22.66 o 
  -6   0   6      720.34      770.16     22.56 o 
  -4   0   6      259.54      290.16      6.26 o 
   0   0   6       21.70       29.71      0.85 o 
   2   0   6      243.86      280.57      7.58 o 
   4   0   6      878.69      935.63     36.81 o 
   6   0   6       80.02       77.33      3.24 o 
   8   0   6        0.78        1.95      1.17 o 
 -10   1   6       20.45       21.99      7.79 o 
  -9   1   6        2.37        2.06      2.01 o 
  -8   1   6       50.88       49.86      3.32 o 
  -7   1   6       36.73       40.84      3.57 o 
  -6   1   6       20.23       23.55      6.64 o 
  -5   1   6      200.33      185.30      4.78 o 
  -4   1   6      423.48      405.25      8.22 o 
  -3   1   6       49.91       49.09      1.15 o 
  -2   1   6      445.34      431.16      6.21 o 
  -1   1   6       38.68       34.86      0.85 o 
   0   1   6       66.34       75.52      1.02 o 
   1   1   6       53.84       61.77      1.14 o 
   2   1   6     1032.24     1038.16      9.45 o 
   3   1   6      172.21      189.94      2.03 o 
   4   1   6      405.99      445.54      6.64 o 
   5   1   6      104.01      100.26      2.61 o 
   6   1   6      639.15      659.59      9.10 o 
   7   1   6       40.42       37.64      1.39 o 
   8   1   6       26.21       24.84      2.77 o 
   9   1   6       31.31       29.01      3.34 o 
 -10   2   6       20.66       18.89      7.70 o 
  -9   2   6       15.47       14.47      4.99 o 
  -8   2   6      390.10      347.34     10.95 o 
  -7   2   6       10.61       15.82      4.77 o 
  -6   2   6        0.04        2.00      2.22 o 
  -5   2   6       65.81       68.00      3.47 o 
  -4   2   6       41.31       44.34      1.88 o 
  -3   2   6      122.76      101.31      1.65 o 
  -2   2   6        0.45        0.55      0.33 o 
  -1   2   6      135.49      121.41      2.09 o 
   0   2   6       25.83       26.52      0.82 o 
   1   2   6      447.71      398.41      9.10 o 
   2   2   6       18.54       17.45      1.30 o 
   3   2   6        0.13        0.33      0.37 o 
   4   2   6      184.83      200.49      3.48 o 
   5   2   6        1.82        1.98      0.63 o 
   6   2   6       97.86      107.11      3.36 o 
   7   2   6        0.00        0.96      0.57 o 
   8   2   6       76.89       84.04      4.36 o 
   9   2   6        0.08        1.70      0.97 o 
 -10   3   6       75.09       82.08      4.19 o 
  -9   3   6       97.68       97.46      5.75 o 
  -8   3   6        5.75        9.41      4.19 o 
  -7   3   6        1.55        1.13      1.41 o 
  -6   3   6       54.63       61.94      2.88 o 
  -5   3   6       62.74       68.87      2.38 o 
  -4   3   6      127.99      127.28      2.50 o 
  -3   3   6       15.34       13.09      1.47 o 
  -2   3   6       27.35       31.05      1.17 o 
  -1   3   6       34.51       42.95      1.35 o 
   0   3   6      433.53      433.57      4.47 o 
   1   3   6      163.02      172.41      2.76 o 
   2   3   6      997.98      949.34     10.05 o 
   3   3   6     1254.07     1240.61     18.48 o 
   4   3   6       20.99       23.61      2.75 o 
   5   3   6       97.73      103.09      2.11 o 
   6   3   6        8.86        6.18      1.59 o 
   7   3   6       39.97       35.17      1.54 o 
   8   3   6        7.01        5.16      2.05 o 
  -9   4   6      181.39      177.82      4.19 o 
  -8   4   6       50.58       30.49      2.80 o 
  -7   4   6       73.14       62.88      4.32 o 
  -6   4   6      108.97      110.07      2.68 o 
  -5   4   6       67.50       68.58      1.39 o 
  -4   4   6       10.55        8.63      0.89 o 
  -3   4   6       77.05       82.95      1.55 o 
  -2   4   6      673.29      645.32     17.87 o 
  -1   4   6      304.10      273.85      3.76 o 
   0   4   6       45.07       49.78      4.33 o 
   1   4   6       26.74       25.02      1.12 o 
   2   4   6       10.06        8.70      0.85 o 
   3   4   6       89.90       80.85      2.06 o 
   4   4   6      131.28      137.09      1.88 o 
   5   4   6       54.51       48.82      3.86 o 
   6   4   6       27.64       26.86      1.92 o 
   7   4   6      185.43      195.12      6.54 o 
   8   4   6       61.55       66.99      3.19 o 
  -8   5   6       32.43       29.18      1.99 o 
  -7   5   6       67.69       65.83      1.92 o 
  -6   5   6       62.42       59.84      2.73 o 
  -5   5   6       48.23       45.30      2.09 o 
  -4   5   6       92.25       86.29      2.47 o 
  -3   5   6       27.42       26.71      1.90 o 
  -2   5   6      449.17      448.47     10.35 o 
  -1   5   6       78.88       77.11      2.12 o 
   0   5   6       20.43       22.55      2.06 o 
   1   5   6       76.77       75.07      2.44 o 
   2   5   6       47.28       44.11      1.42 o 
   3   5   6      696.60      714.43     11.20 o 
   4   5   6      456.91      482.14     12.17 o 
   5   5   6       31.87       34.80      4.00 o 
   6   5   6       70.10       62.37      4.15 o 
   7   5   6        0.02       -0.13      1.30 o 
  -7   6   6       13.45        9.67      4.03 o 
  -6   6   6        1.94        3.61      1.20 o 
  -5   6   6       33.55       37.05      1.84 o 
  -4   6   6        6.19        5.89      1.83 o 
  -3   6   6        5.18        9.56      2.34 o 
  -2   6   6     1775.39     1858.32     65.13 o 
  -1   6   6      133.30      135.93      5.71 o 
   0   6   6       11.31       15.42      3.91 o 
   1   6   6       15.64       16.45      3.95 o 
   2   6   6        4.71        5.25      1.33 o 
   3   6   6       46.43       49.64      2.70 o 
   4   6   6      451.77      502.84      9.10 o 
   5   6   6       26.81       24.43      6.42 o 
   6   6   6        8.13        6.07      1.52 o 
  -6   7   6       17.54       17.68      8.76 o 
  -5   7   6       28.19       29.93      3.17 o 
  -4   7   6      268.53      266.85     11.11 o 
  -3   7   6       52.04       42.89      2.78 o 
  -2   7   6       78.71       76.37      3.08 o 
  -1   7   6       11.85       10.55      2.48 o 
   0   7   6        7.60        8.27      2.18 o 
   1   7   6        0.47       -0.23      1.21 o 
   2   7   6        0.32        0.71      0.77 o 
   3   7   6       13.34       14.66      4.47 o 
   4   7   6      233.03      235.02      5.69 o 
  -4   8   6        2.71        1.83      1.63 o 
  -3   8   6       79.94       83.88      4.71 o 
  -2   8   6      588.98      575.22     10.59 o 
  -1   8   6       18.86       13.83      4.98 o 
   0   8   6       80.75       77.86      3.09 o 
   1   8   6        1.38        1.44      1.31 o 
   2   8   6       57.11       60.94      5.61 o 
  -9   0   7       20.78       14.76      6.18 o 
  -7   0   7       30.08       36.95      3.58 o 
  -5   0   7     1244.67     1261.69     33.25 o 
  -3   0   7        0.02        1.87      0.84 o 
  -1   0   7     1500.39     1498.65     21.61 o 
   1   0   7      586.18      561.03     20.73 o 
   3   0   7      182.77      191.56      3.46 o 
   5   0   7        5.43        2.73      1.57 o 
   7   0   7      217.61      154.48      5.49 o 
   9   0   7      117.38      122.25      5.79 o 
 -10   1   7        1.18        0.62      2.36 o 
  -9   1   7       26.23       26.30      9.15 o 
  -8   1   7       54.98       44.16      4.17 o 
  -7   1   7       14.18       15.63      4.85 o 
  -6   1   7        1.52        1.67      1.49 o 
  -5   1   7      325.29      348.66      6.86 o 
  -4   1   7      445.84      469.51      6.71 o 
  -3   1   7      346.84      345.53      5.12 o 
  -2   1   7      412.65      375.21      8.44 o 
  -1   1   7      706.47      633.82     10.11 o 
   0   1   7      718.10      679.06      8.67 o 
   1   1   7      488.12      442.11      6.19 o 
   2   1   7        2.15        2.58      0.54 o 
   3   1   7       17.13       19.75      0.85 o 
   4   1   7       12.15       15.96      1.87 o 
   5   1   7      309.97      330.10      7.90 o 
   6   1   7       11.36       11.48      2.19 o 
   7   1   7      397.23      359.67      5.94 o 
   8   1   7        1.73        1.50      0.97 o 
   9   1   7      125.42      129.88      5.13 o 
 -10   2   7      361.68      370.87     10.63 o 
  -9   2   7       21.95       14.33      5.56 o 
  -8   2   7       25.71       21.02      5.99 o 
  -7   2   7       46.03       45.82      3.31 o 
  -6   2   7      318.30      364.53     15.13 o 
  -5   2   7     1389.79     1511.34     36.35 o 
  -4   2   7        2.10        1.95      1.24 o 
  -3   2   7       33.92       35.01      1.08 o 
  -2   2   7      545.29      529.79      9.36 o 
  -1   2   7     3085.59     3236.21     54.11 o 
   0   2   7     1571.72     1602.66     14.48 o 
   1   2   7       14.09        9.51      1.06 o 
   2   2   7      110.72      101.67      1.97 o 
   3   2   7       69.66       70.53      2.47 o 
   4   2   7      301.49      308.73      7.94 o 
   5   2   7       18.86       15.59      3.71 o 
   6   2   7        0.81        1.00      0.55 o 
   7   2   7       82.94       66.08      2.15 o 
   8   2   7       20.32       17.10      4.39 o 
 -10   3   7        4.83        3.44      2.88 o 
  -9   3   7       55.62       49.38      4.92 o 
  -8   3   7      222.53      194.17      5.95 o 
  -7   3   7       10.90        7.67      2.59 o 
  -6   3   7       20.68       21.09      2.70 o 
  -5   3   7      194.73      187.38      5.20 o 
  -4   3   7      552.95      532.47     11.31 o 
  -3   3   7        4.91        6.06      1.15 o 
  -2   3   7      538.93      565.27      8.83 o 
  -1   3   7      584.31      573.44      6.64 o 
   0   3   7      172.05      188.94      2.40 o 
   1   3   7      291.84      315.83      7.60 o 
   2   3   7       71.63       70.36      1.85 o 
   3   3   7       50.39       49.57      1.39 o 
   4   3   7      483.62      512.54     12.77 o 
   5   3   7      166.03      167.10      3.71 o 
   6   3   7       47.39       50.01      2.14 o 
   7   3   7      188.49      184.45      6.20 o 
   8   3   7        6.65        5.13      1.66 o 
  -9   4   7        1.72        2.69      1.50 o 
  -8   4   7      100.81       90.47      4.79 o 
  -7   4   7       14.18       11.27      3.56 o 
  -6   4   7      132.29      137.63      4.48 o 
  -5   4   7      253.44      269.82      5.33 o 
  -4   4   7       19.70       20.70      0.93 o 
  -3   4   7        2.05        2.42      1.14 o 
  -2   4   7        2.25        2.31      0.92 o 
  -1   4   7      624.31      649.17     12.75 o 
   0   4   7      174.55      197.44      2.89 o 
   1   4   7        0.64        0.23      0.29 o 
   2   4   7      611.21      585.00     10.95 o 
   3   4   7      182.33      176.99      1.96 o 
   4   4   7      599.34      647.17     14.60 o 
   5   4   7       90.90       96.27      2.47 o 
   6   4   7       35.76       36.16      1.74 o 
   7   4   7        8.81        8.64      3.14 o 
  -8   5   7       38.16       35.28      2.50 o 
  -7   5   7        0.20        0.96      0.57 o 
  -6   5   7       11.40       10.87      1.22 o 
  -5   5   7       67.67       69.41      2.03 o 
  -4   5   7      149.87      152.51      2.75 o 
  -3   5   7     1638.98     1574.52     15.96 o 
  -2   5   7      177.51      168.62      2.33 o 
  -1   5   7       55.74       69.71      3.08 o 
   0   5   7       14.87       11.80      4.18 o 
   1   5   7       32.37       29.56      0.91 o 
   2   5   7       61.52       58.25      1.44 o 
   3   5   7       45.68       46.86      2.11 o 
   4   5   7      228.99      238.95      5.78 o 
   5   5   7      593.19      602.80      9.25 o 
   6   5   7       21.60       20.38      5.27 o 
   7   5   7        5.77        6.04      1.66 o 
  -7   6   7        4.55        5.91      1.77 o 
  -6   6   7       23.24       18.31      2.18 o 
  -5   6   7        0.56        0.96      0.91 o 
  -4   6   7       17.37       10.73      2.92 o 
  -3   6   7      106.98       93.93      2.93 o 
  -2   6   7       10.64       10.07      3.39 o 
  -1   6   7      100.04       96.18      4.16 o 
   0   6   7        1.32        1.26      1.16 o 
   1   6   7       26.13       25.19      1.75 o 
   2   6   7        8.48        6.17      2.25 o 
   3   6   7       10.54        7.80      2.73 o 
   4   6   7      248.19      255.26     10.04 o 
   5   6   7      302.61      321.44      6.60 o 
   6   6   7        8.63        9.08      2.60 o 
  -6   7   7       13.63       10.65      4.11 o 
  -5   7   7       49.31       55.48      2.84 o 
  -4   7   7       62.23       74.02      3.07 o 
  -3   7   7     1434.73     1375.31     43.39 o 
  -2   7   7      167.90      149.07      4.08 o 
  -1   7   7        0.48        1.52      1.06 o 
   0   7   7        9.46       10.01      2.67 o 
   1   7   7        1.16        1.77      1.08 o 
   2   7   7       10.33       13.31      3.56 o 
   3   7   7       31.66       30.24      3.28 o 
   4   7   7       52.28       55.47      2.93 o 
  -3   8   7      123.21      104.83      5.66 o 
  -2   8   7        3.09        0.86      2.69 o 
  -1   8   7       45.19       40.89      4.23 o 
   0   8   7        1.85        1.26      1.26 o 
   1   8   7        1.21        1.56      1.02 o 
 -10   0   8       21.35       21.16     11.58 o 
  -8   0   8        2.14        2.64      1.71 o 
  -6   0   8     1508.80     1496.17     75.28 o 
  -4   0   8       30.22       29.06      5.04 o 
  -2   0   8      114.79      130.11      3.67 o 
   0   0   8      419.49      465.46     11.35 o 
   2   0   8     1313.84     1292.67     38.28 o 
   4   0   8       37.58       36.81      1.59 o 
   6   0   8        2.85        3.59      2.21 o 
   8   0   8       22.90       14.45      5.61 o 
 -10   1   8       31.40       38.93      7.23 o 
  -9   1   8        3.35        3.63      2.00 o 
  -8   1   8       31.91       40.33      4.14 o 
  -7   1   8        0.62        2.46      2.15 o 
  -6   1   8      193.47      242.28      9.69 o 
  -5   1   8       41.71       37.04      2.30 o 
  -4   1   8      124.41      133.14      2.85 o 
  -3   1   8       12.67       12.85      1.03 o 
  -2   1   8      132.54      116.89      3.18 o 
  -1   1   8      101.56      114.02      1.59 o 
   0   1   8      533.20      551.42      6.97 o 
   1   1   8        0.59        0.78      0.44 o 
   2   1   8       87.43       99.79      2.11 o 
   3   1   8      125.47      132.64      2.26 o 
   4   1   8       78.65       65.80      1.07 o 
   5   1   8      246.02      262.75      3.52 o 
   6   1   8     1105.64     1031.35     27.68 o 
   7   1   8        1.82        1.41      0.85 o 
   8   1   8        1.11        1.10      0.83 o 
 -10   2   8        2.29        2.58      2.70 o 
  -9   2   8       10.88       12.57      4.92 o 
  -8   2   8       17.52       16.15      4.64 o 
  -7   2   8      288.42      287.32      8.29 o 
  -6   2   8      328.41      350.71     10.87 o 
  -5   2   8      242.94      262.93      5.70 o 
  -4   2   8       38.51       32.96      2.29 o 
  -3   2   8       23.09       20.20      1.20 o 
  -2   2   8        0.02       -0.12      0.38 o 
  -1   2   8       17.30       19.53      0.83 o 
   0   2   8       11.45       13.36      0.88 o 
   1   2   8       25.87       29.01      1.74 o 
   2   2   8     1310.33     1284.49     14.95 o 
   3   2   8        1.88        1.71      0.65 o 
   4   2   8      126.21      132.74      4.19 o 
   5   2   8        0.06        0.45      0.88 o 
   6   2   8       13.99       15.76      3.52 o 
   7   2   8       37.14       31.99      1.87 o 
   8   2   8        1.36        1.15      1.15 o 
 -10   3   8        0.20        1.18      1.68 o 
  -9   3   8       57.35       54.06      4.11 o 
  -8   3   8       77.16       67.41      3.34 o 
  -7   3   8        4.29        3.49      2.92 o 
  -6   3   8      271.41      304.86      6.68 o 
  -5   3   8      106.86      113.12      3.60 o 
  -4   3   8      283.31      289.62      4.92 o 
  -3   3   8       10.18       12.58      1.06 o 
  -2   3   8        0.06       -0.05      0.24 o 
  -1   3   8       40.07       45.18      1.65 o 
   0   3   8       90.57      100.28      1.66 o 
   1   3   8      220.89      242.11      3.57 o 
   2   3   8       17.02       16.81      0.95 o 
   3   3   8      525.39      519.88     12.27 o 
   4   3   8       74.57       65.88      1.81 o 
   5   3   8      157.88      165.54      3.98 o 
   6   3   8      127.61      106.23      2.63 o 
   7   3   8       11.89        8.90      2.40 o 
   8   3   8       71.78       87.21      3.74 o 
  -9   4   8       72.43       87.72      4.90 o 
  -8   4   8       30.25       19.12      7.46 o 
  -7   4   8        4.94        4.24      1.59 o 
  -6   4   8       27.23       28.71      4.08 o 
  -5   4   8      171.94      180.60      5.41 o 
  -4   4   8      582.37      572.86     13.43 o 
  -3   4   8      389.63      390.90     11.74 o 
  -2   4   8        6.14        7.59      1.75 o 
  -1   4   8       32.54       37.11      1.68 o 
   0   4   8        8.66        7.02      0.71 o 
   1   4   8       68.71       69.99      1.29 o 
   2   4   8      535.68      557.54     18.68 o 
   3   4   8      441.63      457.08      6.84 o 
   4   4   8      325.92      339.99      8.25 o 
   5   4   8        3.82        4.79      1.47 o 
   6   4   8       11.36        8.30      2.37 o 
   7   4   8       72.55       78.81      2.33 o 
  -8   5   8        2.87        3.10      1.32 o 
  -7   5   8        8.53        8.48      2.80 o 
  -6   5   8       56.85       60.25      2.35 o 
  -5   5   8      365.09      372.21      8.26 o 
  -4   5   8        1.35        1.23      1.13 o 
  -3   5   8      115.03      114.29      3.83 o 
  -2   5   8       56.19       63.11      1.96 o 
  -1   5   8       11.67       10.23      0.83 o 
   0   5   8        0.16       -1.69      1.52 o 
   1   5   8      319.89      339.84      7.37 o 
   2   5   8      359.54      370.73      7.31 o 
   3   5   8      213.88      223.58      4.43 o 
   4   5   8      369.97      384.78      7.61 o 
   5   5   8        0.65       -0.78      1.40 o 
   6   5   8       21.03       20.52      3.60 o 
  -7   6   8        0.15        0.35      1.54 o 
  -6   6   8       67.27       63.87      2.52 o 
  -5   6   8        9.44       11.00      2.38 o 
  -4   6   8     1092.43     1132.66     27.32 o 
  -3   6   8       44.28       45.26      1.98 o 
  -2   6   8        2.84        3.80      1.49 o 
  -1   6   8       17.10       16.91      4.61 o 
   0   6   8        1.92        1.63      1.05 o 
   1   6   8       20.56       19.66      1.79 o 
   2   6   8       49.85       53.33      2.08 o 
   3   6   8      183.52      181.02      6.15 o 
   4   6   8       83.51       85.04      6.65 o 
   5   6   8       37.85       36.28      2.61 o 
  -5   7   8        2.69        2.23      1.70 o 
  -4   7   8        8.85       11.32      3.63 o 
  -3   7   8      389.45      374.22     13.96 o 
  -2   7   8        1.09        0.26      1.31 o 
  -1   7   8       11.37        8.79      3.16 o 
   0   7   8       11.47        8.49      2.47 o 
   1   7   8        6.45        6.12      2.40 o 
   2   7   8      194.24      221.29      5.83 o 
   3   7   8        3.07        2.69      1.91 o 
  -2   8   8        0.09        1.27      1.14 o 
  -1   8   8        8.97        8.45      2.88 o 
   0   8   8       31.22       32.76      2.82 o 
  -9   0   9       23.40       20.80      8.30 o 
  -7   0   9      181.46      203.19     13.06 o 
  -5   0   9      289.92      296.44      7.56 o 
  -3   0   9     1780.67     1718.12     40.01 o 
  -1   0   9     3615.09     3844.16     72.16 o 
   1   0   9        7.20       13.43      1.87 o 
   3   0   9      178.06      160.97      4.46 o 
   5   0   9        0.39       -0.07      1.57 o 
   7   0   9      106.30      120.78      6.45 o 
 -10   1   9        6.61        0.21      5.15 o 
  -9   1   9      397.25      351.33     11.94 o 
  -8   1   9       44.58       43.05      4.54 o 
  -7   1   9        2.97        1.87      1.56 o 
  -6   1   9       23.82       21.22      7.36 o 
  -5   1   9      164.34      179.50      4.25 o 
  -4   1   9       15.79       18.66      3.81 o 
  -3   1   9      470.82      501.96      6.47 o 
  -2   1   9       93.51       93.92      2.15 o 
  -1   1   9       80.07       89.12      1.65 o 
   0   1   9      184.65      207.18      3.07 o 
   1   1   9      284.65      286.71      4.66 o 
   2   1   9        1.35        2.67      1.06 o 
   3   1   9     1489.73     1436.57     17.79 o 
   4   1   9      486.85      512.73      7.76 o 
   5   1   9        1.18        1.70      1.35 o 
   6   1   9        0.06        0.14      1.13 o 
   7   1   9        0.63        2.01      1.20 o 
   8   1   9       28.58       32.83      2.62 o 
 -10   2   9        0.38       -0.21      2.37 o 
  -9   2   9       37.74       36.41      3.62 o 
  -8   2   9        1.26       -0.17      1.82 o 
  -7   2   9       13.38       11.84      4.44 o 
  -6   2   9       67.26       70.79      2.77 o 
  -5   2   9      556.46      559.36     16.40 o 
  -4   2   9       42.44       41.32      2.25 o 
  -3   2   9      107.76       98.30      1.86 o 
  -2   2   9      337.46      351.72      5.31 o 
  -1   2   9      359.15      407.93      8.97 o 
   0   2   9        0.02        0.41      0.33 o 
   1   2   9       16.22       16.38      1.95 o 
   2   2   9      537.81      556.02     21.77 o 
   3   2   9      284.50      286.12      7.63 o 
   4   2   9      136.39      147.26      2.58 o 
   5   2   9       37.63       37.01      1.78 o 
   6   2   9       65.71       62.32      2.18 o 
   7   2   9        2.58        2.35      0.87 o 
   8   2   9       62.16       66.02      2.85 o 
  -9   3   9       66.00       52.03      3.29 o 
  -8   3   9       44.27       47.11      4.22 o 
  -7   3   9       17.25       10.16      4.26 o 
  -6   3   9       53.49       54.32      2.46 o 
  -5   3   9        6.50        5.14      1.40 o 
  -4   3   9      977.16      992.70     34.96 o 
  -3   3   9      178.48      176.58      3.81 o 
  -2   3   9      454.35      473.47     16.06 o 
  -1   3   9      253.22      254.66      5.21 o 
   0   3   9        5.75        6.64      0.94 o 
   1   3   9      226.54      233.54      3.55 o 
   2   3   9        2.03        2.85      0.84 o 
   3   3   9     1022.66      974.93     11.04 o 
   4   3   9     1010.84      974.24     20.57 o 
   5   3   9        1.82        1.31      0.72 o 
   6   3   9       56.00       59.75      2.07 o 
   7   3   9       11.05        5.58      2.01 o 
  -9   4   9        0.17        0.23      1.48 o 
  -8   4   9        0.60        0.33      2.08 o 
  -7   4   9        4.03        5.31      2.19 o 
  -6   4   9      352.14      378.04      8.62 o 
  -5   4   9      228.28      235.53      6.39 o 
  -4   4   9       12.14       11.63      0.79 o 
  -3   4   9      106.42      109.51      5.94 o 
  -2   4   9       34.46       40.15      1.36 o 
  -1   4   9      128.46      126.27      3.60 o 
   0   4   9       17.11       19.42      2.52 o 
   1   4   9      209.42      211.76      1.86 o 
   2   4   9       99.36       95.09      1.67 o 
   3   4   9      178.59      177.64      3.52 o 
   4   4   9      336.54      366.82      7.02 o 
   5   4   9        1.84        1.49      0.78 o 
   6   4   9       81.69       86.14      2.67 o 
   7   4   9       30.80       29.77      2.74 o 
  -8   5   9       16.23       12.14      5.79 o 
  -7   5   9       10.45        8.20      2.21 o 
  -6   5   9       31.57       36.80      2.16 o 
  -5   5   9        0.08       -0.12      1.07 o 
  -4   5   9      780.85      817.37     22.14 o 
  -3   5   9      345.40      353.78      7.45 o 
  -2   5   9      228.14      232.10      4.48 o 
  -1   5   9        0.17        0.75      0.63 o 
   0   5   9      142.30      148.42      4.08 o 
   1   5   9       11.57        8.95      3.21 o 
   2   5   9        6.11        5.31      1.54 o 
   3   5   9       86.05       86.45      4.94 o 
   4   5   9      236.10      251.44      5.91 o 
   5   5   9       11.14        7.83      2.55 o 
   6   5   9       69.30       74.47      4.25 o 
  -7   6   9        1.49        1.57      1.26 o 
  -6   6   9       23.87       20.35      2.35 o 
  -5   6   9       12.64        7.53      2.61 o 
  -4   6   9        8.86        8.62      2.09 o 
  -3   6   9       63.36       60.84      2.85 o 
  -2   6   9        0.01        0.63      1.05 o 
  -1   6   9       37.33       35.10      2.80 o 
   0   6   9        4.72        4.23      1.66 o 
   1   6   9      652.05      682.07     12.87 o 
   2   6   9       40.57       46.46      2.22 o 
   3   6   9       17.14        9.39      4.19 o 
   4   6   9       32.71       33.85      5.28 o 
   5   6   9       14.80       14.20      5.49 o 
  -5   7   9        0.60       -1.05      1.59 o 
  -4   7   9        3.91        3.69      1.73 o 
  -3   7   9      233.73      220.72      5.38 o 
  -2   7   9       25.31       22.41      6.55 o 
  -1   7   9       40.65       33.05      3.46 o 
   0   7   9        8.50        7.89      2.26 o 
   1   7   9      192.96      199.13      4.73 o 
   2   7   9       63.42       61.21      4.08 o 
   3   7   9       60.08       61.51      5.06 o 
 -10   0  10      141.46      129.34      9.61 o 
  -8   0  10      238.46      244.84     16.00 o 
  -6   0  10      882.63      906.92     17.03 o 
  -4   0  10       33.30       38.42      3.44 o 
  -2   0  10      131.81      155.07      4.33 o 
   0   0  10        7.66        4.93      1.38 o 
   2   0  10       24.40       21.33      5.95 o 
   4   0  10       23.02       18.25      2.26 o 
   6   0  10      417.54      390.27      8.93 o 
 -10   1  10        0.84        4.31      1.96 o 
  -9   1  10       52.32       52.15      5.28 o 
  -8   1  10       11.04        8.78      3.53 o 
  -7   1  10        4.91        6.67      3.14 o 
  -6   1  10      359.53      363.86      5.77 o 
  -5   1  10       27.94       27.75      8.04 o 
  -4   1  10       13.25       11.57      2.89 o 
  -3   1  10       56.81       52.52      2.19 o 
  -2   1  10     1734.06     1619.47     37.24 o 
  -1   1  10        0.07        0.49      0.46 o 
   0   1  10       44.44       41.45      2.01 o 
   1   1  10      152.84      153.34      3.02 o 
   2   1  10       48.06       54.39      3.98 o 
   3   1  10       69.91       64.94      1.31 o 
   4   1  10       76.91       76.34      2.56 o 
   5   1  10      123.35      119.02      3.04 o 
   6   1  10       27.89       18.31      3.81 o 
   7   1  10       25.82       27.12      3.69 o 
 -10   2  10       27.62       20.50      9.28 o 
  -9   2  10        6.49        2.56      2.70 o 
  -8   2  10       23.13       21.89      8.51 o 
  -7   2  10      209.48      223.36      8.54 o 
  -6   2  10      318.72      322.03     14.17 o 
  -5   2  10      437.18      438.10     13.85 o 
  -4   2  10      318.18      326.95      9.96 o 
  -3   2  10        1.08        1.04      0.53 o 
  -2   2  10      117.45      125.34      2.24 o 
  -1   2  10       25.53       22.72      1.17 o 
   0   2  10       10.41        9.24      1.40 o 
   1   2  10        3.53        5.90      1.91 o 
   2   2  10      152.87      158.34      4.50 o 
   3   2  10      944.33      846.96      9.73 o 
   4   2  10        1.90        2.14      1.23 o 
   5   2  10        4.60        5.08      1.35 o 
   6   2  10       32.16       25.97      1.62 o 
   7   2  10       20.00       12.49      3.60 o 
  -9   3  10        3.52       -0.35      2.10 o 
  -8   3  10        7.49        6.39      3.59 o 
  -7   3  10       42.99       47.31      2.40 o 
  -6   3  10       85.08       89.59      3.71 o 
  -5   3  10        1.57        0.85      0.73 o 
  -4   3  10       10.71       12.94      1.15 o 
  -3   3  10        5.67        4.37      0.92 o 
  -2   3  10      118.86      126.55      3.45 o 
  -1   3  10       10.20        8.15      0.82 o 
   0   3  10       95.80       99.00      2.90 o 
   1   3  10       50.43       50.34      1.16 o 
   2   3  10       15.14       14.72      2.21 o 
   3   3  10      625.65      645.10     16.25 o 
   4   3  10      152.83      156.27      3.81 o 
   5   3  10       85.20       74.79      2.20 o 
   6   3  10       32.88       28.15      2.54 o 
   7   3  10       10.90        8.56      2.63 o 
  -8   4  10        0.03        1.23      1.26 o 
  -7   4  10       17.55       14.13      4.23 o 
  -6   4  10        9.44       11.50      3.84 o 
  -5   4  10      819.24      887.05     20.68 o 
  -4   4  10      410.98      397.73     15.84 o 
  -3   4  10       54.37       55.76      2.10 o 
  -2   4  10      142.70      144.37      3.25 o 
  -1   4  10      100.17      111.31      1.95 o 
   0   4  10       66.83       64.48      1.41 o 
   1   4  10       38.57       37.97      2.23 o 
   2   4  10      148.71      139.65      3.10 o 
   3   4  10      122.99      122.17      2.81 o 
   4   4  10        0.57        0.44      0.58 o 
   5   4  10        5.03        4.67      1.58 o 
   6   4  10        4.34        6.46      2.20 o 
  -8   5  10        2.32        2.23      1.33 o 
  -7   5  10        2.53        0.97      1.12 o 
  -6   5  10      274.16      282.70     11.42 o 
  -5   5  10       18.37       20.85      2.57 o 
  -4   5  10       31.16       27.73      3.81 o 
  -3   5  10        2.09        1.66      1.25 o 
  -2   5  10        0.01        0.27      0.98 o 
  -1   5  10       14.80       13.59      2.08 o 
   0   5  10       29.17       26.17      7.04 o 
   1   5  10        4.90        6.03      1.42 o 
   2   5  10      110.04      102.06      2.76 o 
   3   5  10      348.62      374.82      7.72 o 
   4   5  10        9.38        7.95      3.33 o 
   5   5  10       16.06       17.57      7.78 o 
  -6   6  10        3.51        3.84      1.67 o 
  -5   6  10       71.52       71.43      3.38 o 
  -4   6  10      116.07       97.28      7.39 o 
  -3   6  10       94.01       96.16      3.43 o 
  -2   6  10       58.61       66.19      3.02 o 
  -1   6  10       12.89       13.23      4.57 o 
   0   6  10      223.65      224.67      4.46 o 
   1   6  10        7.64        5.50      1.96 o 
   2   6  10       13.95       14.37      5.84 o 
   3   6  10        3.64        3.35      2.71 o 
   4   6  10       39.09       38.86      4.24 o 
  -4   7  10       10.83        6.77      2.22 o 
  -3   7  10       26.08       24.37      8.06 o 
  -2   7  10       27.48       22.57      2.88 o 
  -1   7  10        2.41        2.70      1.30 o 
   0   7  10       81.61       72.13      2.69 o 
   1   7  10       18.60       14.48      1.99 o 
   2   7  10       59.35       61.95      6.87 o 
  -9   0  11        0.08        0.22      2.40 o 
  -7   0  11        0.07        1.54      4.33 o 
  -5   0  11      351.14      392.51     15.23 o 
  -3   0  11      754.53      765.90     42.21 o 
  -1   0  11        1.38        1.55      1.39 o 
   1   0  11      122.53      122.25      3.94 o 
   3   0  11      409.78      433.63      6.40 o 
   5   0  11      121.61      111.24      4.19 o 
   7   0  11      115.17      126.50      4.22 o 
 -10   1  11       22.95       18.80      9.29 o 
  -9   1  11      148.08      155.51      5.64 o 
  -8   1  11        4.47        5.70      2.50 o 
  -7   1  11       16.47       11.07      3.40 o 
  -6   1  11       28.42       30.60      3.17 o 
  -5   1  11     1186.26     1176.73     21.85 o 
  -4   1  11      567.14      583.08     14.91 o 
  -3   1  11       30.76       29.56      1.91 o 
  -2   1  11      114.16      124.75      3.38 o 
  -1   1  11      118.01      127.66      2.74 o 
   0   1  11        8.53       11.87      2.44 o 
   1   1  11      646.80      665.21     19.00 o 
   2   1  11       35.29       32.93      1.60 o 
   3   1  11     1844.28     1825.37     23.84 o 
   4   1  11        0.68        0.93      0.65 o 
   5   1  11        0.22        0.64      0.71 o 
   6   1  11       32.06       31.59      3.49 o 
   7   1  11       99.91      122.58      4.12 o 
  -9   2  11        6.56        8.58      3.36 o 
  -8   2  11        2.79        3.69      2.48 o 
  -7   2  11       18.52       15.75      5.23 o 
  -6   2  11       81.91       90.64      4.60 o 
  -5   2  11       81.84       88.18      3.85 o 
  -4   2  11      389.24      395.79     10.34 o 
  -3   2  11        8.41        9.59      1.23 o 
  -2   2  11     1368.69     1341.08     19.81 o 
  -1   2  11        0.13        0.65      0.55 o 
   0   2  11       23.30       18.37      3.77 o 
   1   2  11       79.68       79.42      2.72 o 
   2   2  11      119.32      131.54      2.68 o 
   3   2  11      436.80      467.53      7.78 o 
   4   2  11        0.01        1.35      1.06 o 
   5   2  11      143.02      123.96      4.06 o 
   6   2  11      137.70      134.05      3.39 o 
   7   2  11        1.17        2.52      1.40 o 
  -9   3  11        4.23        3.23      2.30 o 
  -8   3  11        5.64        1.30      2.49 o 
  -7   3  11       73.50       75.86      4.03 o 
  -6   3  11       12.56       14.95      3.09 o 
  -5   3  11     1500.89     1549.72     75.52 o 
  -4   3  11      808.88      833.34     16.37 o 
  -3   3  11       62.12       56.95      2.11 o 
  -2   3  11       33.22       37.33      0.89 o 
  -1   3  11      309.51      342.47      8.95 o 
   0   3  11       89.92       78.22      3.32 o 
   1   3  11      402.17      424.85      5.86 o 
   2   3  11       19.51       18.24      1.61 o 
   3   3  11      160.01      176.10      3.63 o 
   4   3  11        0.80        1.22      0.73 o 
   5   3  11      117.35      110.51      4.15 o 
   6   3  11       13.92        8.94      3.32 o 
  -8   4  11        3.34        1.19      1.66 o 
  -7   4  11       36.78       40.10      3.11 o 
  -6   4  11        1.59       -0.04      1.64 o 
  -5   4  11        1.04        1.24      0.68 o 
  -4   4  11       96.65       95.94      3.65 o 
  -3   4  11       12.89        9.52      2.63 o 
  -2   4  11      433.42      439.06      8.51 o 
  -1   4  11       26.55       21.27      2.08 o 
   0   4  11      192.82      170.11      4.07 o 
   1   4  11      346.19      325.43      9.49 o 
   2   4  11       21.08       21.57      1.08 o 
   3   4  11      126.33      127.45      2.85 o 
   4   4  11       58.50       62.40      2.34 o 
   5   4  11       60.77       52.52      4.54 o 
   6   4  11       26.47       20.00      4.78 o 
  -7   5  11       46.74       49.99      4.18 o 
  -6   5  11        0.57       -1.13      1.47 o 
  -5   5  11      155.86      162.48      4.71 o 
  -4   5  11       71.72       65.23      2.85 o 
  -3   5  11      161.18      155.97      4.19 o 
  -2   5  11        2.07        2.17      1.20 o 
  -1   5  11       15.05       16.70      4.98 o 
   0   5  11      310.03      317.74     12.66 o 
   1   5  11      247.88      263.08      5.65 o 
   2   5  11       38.45       37.63      1.89 o 
   3   5  11       10.40       11.92      4.44 o 
   4   5  11       33.12       31.94      7.64 o 
   5   5  11       17.75       11.38      5.43 o 
  -6   6  11        0.06        0.49      1.34 o 
  -5   6  11        0.29        0.31      1.38 o 
  -4   6  11        0.79        1.69      1.27 o 
  -3   6  11       58.32       57.59      3.32 o 
  -2   6  11       87.58       88.27      4.54 o 
  -1   6  11       47.98       40.76      2.65 o 
   0   6  11        0.35        1.08      1.10 o 
   1   6  11      162.09      158.85      7.43 o 
   2   6  11        0.50        1.60      2.56 o 
   3   6  11        0.75        1.36      2.40 o 
  -3   7  11       41.54       38.88      3.68 o 
  -2   7  11        7.13        4.22      1.90 o 
  -1   7  11       89.82       91.24      4.16 o 
   0   7  11       73.56       75.37      3.66 o 
   1   7  11       28.48       23.82      7.60 o 
  -8   0  12      146.92      138.05      7.16 o 
  -6   0  12      285.65      322.21     10.04 o 
  -4   0  12        8.28       11.86      3.82 o 
  -2   0  12       12.23       10.52      3.56 o 
   0   0  12       17.61       17.03      5.58 o 
   2   0  12     6420.58     7110.50     40.62 o 
   4   0  12       15.59       16.30      5.06 o 
   6   0  12       83.07       61.86      6.13 o 
  -9   1  12       15.07       13.03      7.13 o 
  -8   1  12       16.96       13.63      3.81 o 
  -7   1  12       27.78       32.36      7.25 o 
  -6   1  12      812.48      850.27     19.70 o 
  -5   1  12        0.18       -0.06      1.02 o 
  -4   1  12        7.62        8.11      1.47 o 
  -3   1  12      108.11      110.58      3.50 o 
  -2   1  12       24.98       28.25      1.55 o 
  -1   1  12       33.03       32.22      1.60 o 
   0   1  12      192.05      201.06      5.62 o 
   1   1  12       38.88       40.43      2.06 o 
   2   1  12     1084.93     1114.02     16.79 o 
   3   1  12      137.83      144.69      3.57 o 
   4   1  12        4.31        3.12      1.05 o 
   5   1  12       23.52       23.89      2.41 o 
   6   1  12       42.69       35.31      4.06 o 
  -9   2  12        0.86        2.47      1.96 o 
  -8   2  12        7.23        3.23      3.45 o 
  -7   2  12       15.01       11.44      3.34 o 
  -6   2  12      158.01      169.12      4.88 o 
  -5   2  12      436.61      457.45     10.43 o 
  -4   2  12        0.04       -0.07      1.05 o 
  -3   2  12       66.17       76.46      2.31 o 
  -2   2  12       60.81       61.79      1.92 o 
  -1   2  12        2.72        2.44      0.97 o 
   0   2  12       25.37       28.63      1.58 o 
   1   2  12      177.44      167.35      2.75 o 
   2   2  12     2063.89     1959.25     41.04 o 
   3   2  12       23.47       26.60      2.25 o 
   4   2  12       32.66       33.25      2.21 o 
   5   2  12      151.32      158.29      5.56 o 
   6   2  12        0.11        1.51      0.86 o 
  -9   3  12        2.94        3.16      2.23 o 
  -8   3  12       15.63       23.35      8.02 o 
  -7   3  12       14.37       13.05      4.68 o 
  -6   3  12      207.03      215.86      5.19 o 
  -5   3  12        0.15        1.59      1.46 o 
  -4   3  12       28.06       36.13      3.91 o 
  -3   3  12       74.08       77.73      3.26 o 
  -2   3  12        1.17        0.65      0.44 o 
  -1   3  12        5.88        3.72      1.18 o 
   0   3  12      200.07      199.18      3.94 o 
   1   3  12        1.01        0.91      0.72 o 
   2   3  12      221.96      229.14      5.01 o 
   3   3  12       24.40       28.92      2.17 o 
   4   3  12      218.68      246.28      6.82 o 
   5   3  12      250.02      269.68      4.66 o 
   6   3  12        1.04        1.71      1.22 o 
  -8   4  12        4.49        4.87      3.43 o 
  -7   4  12        9.16       10.09      3.23 o 
  -6   4  12        4.20        2.81      2.16 o 
  -5   4  12      137.28      142.74      3.96 o 
  -4   4  12        4.72        3.41      1.39 o 
  -3   4  12       48.39       48.16      2.59 o 
  -2   4  12       37.28       35.86      3.24 o 
  -1   4  12      188.33      180.26      4.89 o 
   0   4  12        2.03        1.33      1.23 o 
   1   4  12        5.72        4.48      2.06 o 
   2   4  12       95.76       97.55      2.62 o 
   3   4  12      167.32      195.72      9.34 o 
   4   4  12        2.51        2.86      1.39 o 
   5   4  12        4.19        3.51      1.91 o 
  -7   5  12        5.40        3.40      1.26 o 
  -6   5  12       71.46       72.34      5.75 o 
  -5   5  12        1.56        1.49      1.46 o 
  -4   5  12       27.35       24.90      3.10 o 
  -3   5  12        7.79        8.38      2.64 o 
  -2   5  12       32.05       36.16      4.81 o 
  -1   5  12       84.66       76.95      4.16 o 
   0   5  12      206.07      186.69      5.88 o 
   1   5  12       46.69       48.23      2.65 o 
   2   5  12       37.21       44.40      3.67 o 
   3   5  12       66.46       65.62      4.49 o 
   4   5  12       95.65      105.13      5.90 o 
  -5   6  12        4.53        3.60      2.05 o 
  -4   6  12        2.40        2.24      1.07 o 
  -3   6  12       51.10       45.56      3.20 o 
  -2   6  12        7.32        6.33      2.27 o 
  -1   6  12       41.21       37.97      2.80 o 
   0   6  12       55.38       50.40      2.89 o 
   1   6  12        3.35        2.23      2.55 o 
   2   6  12       21.64       20.59      6.59 o 
  -9   0  13        0.03       -0.76      3.22 o 
  -7   0  13        5.85        6.49      4.45 o 
  -5   0  13      425.19      436.82     12.69 o 
  -3   0  13      248.03      235.45      4.70 o 
  -1   0  13       37.44       24.99      1.95 o 
   1   0  13       10.62       12.03      3.14 o 
   3   0  13        7.90        7.77      2.60 o 
   5   0  13      187.59      200.74     10.01 o 
  -9   1  13       16.78       16.76      7.30 o 
  -8   1  13       11.57       11.38      4.31 o 
  -7   1  13      117.72      118.99      3.77 o 
  -6   1  13       98.15       84.96      4.93 o 
  -5   1  13     1234.74     1334.10     24.95 o 
  -4   1  13       72.60       72.72      3.31 o 
  -3   1  13        6.81        6.04      1.72 o 
  -2   1  13       11.48       14.35      1.64 o 
  -1   1  13       66.09       60.64      2.30 o 
   0   1  13        0.05        0.59      1.10 o 
   1   1  13      417.02      448.28      8.32 o 
   2   1  13      106.84      112.73      3.47 o 
   3   1  13       38.89       37.34      1.83 o 
   4   1  13       61.73       61.92      2.08 o 
   5   1  13       15.18       14.43      4.14 o 
   6   1  13       15.90       25.71      2.98 o 
  -9   2  13        0.04       -1.77      2.36 o 
  -8   2  13        9.09        5.23      3.60 o 
  -7   2  13      113.05      113.35      6.27 o 
  -6   2  13      116.62      120.09      4.02 o 
  -5   2  13       75.01       83.45      3.61 o 
  -4   2  13      112.58       99.12      2.89 o 
  -3   2  13        5.68        4.42      1.89 o 
  -2   2  13        6.19        4.86      1.86 o 
  -1   2  13      142.05      128.66      3.04 o 
   0   2  13      130.73      133.13      3.42 o 
   1   2  13      108.54      108.37      3.26 o 
   2   2  13       52.49       44.70      2.09 o 
   3   2  13       30.30       31.92      1.81 o 
   4   2  13        0.31        2.09      2.48 o 
   5   2  13       22.81       28.97      2.54 o 
  -8   3  13        3.85        2.78      2.71 o 
  -7   3  13       10.77       11.84      4.26 o 
  -6   3  13       34.87       29.13      2.97 o 
  -5   3  13        8.26        9.47      2.26 o 
  -4   3  13       95.59      104.56      3.63 o 
  -3   3  13       40.77       39.12      1.88 o 
  -2   3  13       21.47       19.28      1.62 o 
  -1   3  13      332.46      338.00      6.96 o 
   0   3  13        0.05        0.60      0.80 o 
   1   3  13       76.28       79.91      2.77 o 
   2   3  13      198.05      214.73      4.05 o 
   3   3  13       11.29       14.06      2.98 o 
   4   3  13       16.88       14.97      2.50 o 
   5   3  13       55.89       49.17      2.63 o 
  -7   4  13      237.56      264.45      6.09 o 
  -6   4  13       17.14       16.21      3.12 o 
  -5   4  13       13.32       10.83      2.77 o 
  -4   4  13        7.17        7.00      1.79 o 
  -3   4  13      102.82       92.55      2.99 o 
  -2   4  13        0.37       -0.35      1.35 o 
  -1   4  13       55.80       45.16      3.65 o 
   0   4  13        2.25        2.22      1.06 o 
   1   4  13      180.30      183.59      4.66 o 
   2   4  13        1.83        0.87      2.22 o 
   3   4  13       41.66       45.88      6.63 o 
   4   4  13        4.29        3.41      1.56 o 
  -6   5  13       18.26       21.10      6.42 o 
  -5   5  13       22.10       19.39      2.30 o 
  -4   5  13        2.59        4.46      2.25 o 
  -3   5  13        8.94        9.92      4.74 o 
  -2   5  13       27.09       29.71      3.82 o 
  -1   5  13      118.54      107.60      6.26 o 
   0   5  13        2.85        5.88      1.87 o 
   1   5  13       60.09       57.64      3.68 o 
   2   5  13      100.89      106.51      4.59 o 
   3   5  13       50.24       65.30      7.41 o 
  -4   6  13        4.44        3.89      2.00 o 
  -3   6  13        2.90        1.60      1.68 o 
  -2   6  13        0.97        1.11      1.29 o 
  -1   6  13        2.63        1.12      1.32 o 
   0   6  13        4.14        5.06      2.09 o 
   1   6  13       58.49       62.73      7.30 o 
  -8   0  14        3.24       -0.08      3.43 o 
  -6   0  14     2797.52     2979.96     32.78 o 
  -4   0  14        0.37        0.60      1.32 o 
  -2   0  14       92.42       92.77      3.82 o 
   0   0  14       12.72        9.11      4.89 o 
   2   0  14      556.24      598.68     15.15 o 
   4   0  14      113.96      104.95      5.88 o 
  -8   1  14        8.00        6.58      3.45 o 
  -7   1  14       24.93       21.79      6.92 o 
  -6   1  14      210.45      222.34      5.98 o 
  -5   1  14        0.06        0.13      1.17 o 
  -4   1  14        0.04       -0.34      0.99 o 
  -3   1  14       63.90       62.82      3.18 o 
  -2   1  14        9.24       10.84      2.48 o 
  -1   1  14      412.11      402.90      8.84 o 
   0   1  14      258.80      269.56      5.80 o 
   1   1  14       39.82       38.52      1.75 o 
   2   1  14      235.37      246.44      5.42 o 
   3   1  14       72.91       74.14      2.75 o 
   4   1  14       48.10       59.13      3.14 o 
   5   1  14        2.34        1.77      0.97 o 
  -8   2  14        0.29        2.29      2.29 o 
  -7   2  14        1.05        1.37      1.16 o 
  -6   2  14     1189.50     1329.05     10.82 o 
  -5   2  14        0.13        0.69      1.08 o 
  -4   2  14       63.30       59.49      2.25 o 
  -3   2  14        1.39        0.80      0.86 o 
  -2   2  14        3.20        1.72      0.79 o 
  -1   2  14       68.29       60.29      2.09 o 
   0   2  14       56.54       53.56      2.31 o 
   1   2  14      819.58      936.00     24.98 o 
   2   2  14      443.11      517.73      7.91 o 
   3   2  14        0.43        0.60      1.23 o 
   4   2  14        0.79        0.72      0.83 o 
   5   2  14       22.45       24.95      2.31 o 
  -8   3  14       15.77       16.64      5.23 o 
  -7   3  14       30.91       25.67      8.11 o 
  -6   3  14       60.66       60.57      4.07 o 
  -5   3  14       59.39       51.51      2.69 o 
  -4   3  14      133.52      144.20      3.99 o 
  -3   3  14      337.02      351.27      8.53 o 
  -2   3  14      116.91       97.16      4.41 o 
  -1   3  14      551.42      540.31     12.71 o 
   0   3  14        1.54        0.61      0.82 o 
   1   3  14      151.83      147.99      4.13 o 
   2   3  14        0.25        0.19      1.31 o 
   3   3  14       16.84       18.08      2.40 o 
   4   3  14        9.03       10.65      3.04 o 
  -7   4  14        2.57        2.96      1.79 o 
  -6   4  14      101.61       97.29      4.25 o 
  -5   4  14        2.88        2.32      1.60 o 
  -4   4  14      159.70      156.37      8.08 o 
  -3   4  14      178.44      169.28      5.15 o 
  -2   4  14       11.89        9.41      2.82 o 
  -1   4  14       64.24       62.62      2.91 o 
   0   4  14       69.33       58.42      2.25 o 
   1   4  14      171.64      189.50      9.40 o 
   2   4  14       19.27       23.19      6.99 o 
   3   4  14        0.85        2.17      1.86 o 
  -5   5  14       85.06       94.28      7.35 o 
  -4   5  14       63.62       68.53      4.03 o 
  -3   5  14      216.97      210.78      5.90 o 
  -2   5  14       86.44       77.84      5.68 o 
  -1   5  14       36.20       29.57      3.76 o 
   0   5  14       34.32       31.05      3.40 o 
   1   5  14       22.68       15.56      7.58 o 
   2   5  14        3.78        2.60      1.92 o 
  -2   6  14       23.35       23.56      2.94 o 
  -1   6  14       12.94       10.50      3.82 o 
  -7   0  15      105.06      104.73      7.10 o 
  -5   0  15       37.67       28.58      8.66 o 
  -3   0  15       39.32       40.47      2.62 o 
  -1   0  15      152.80      156.98      5.68 o 
   1   0  15      507.05      524.98     13.88 o 
   3   0  15       58.42       68.99      4.39 o 
  -8   1  15        0.47        0.50      1.60 o 
  -7   1  15      161.68      167.17      4.54 o 
  -6   1  15      124.59      128.83      3.62 o 
  -5   1  15       36.69       38.03      2.60 o 
  -4   1  15        1.44        0.62      1.08 o 
  -3   1  15        2.84        1.94      1.12 o 
  -2   1  15       51.73       49.68      2.00 o 
  -1   1  15        0.59        0.83      0.71 o 
   0   1  15       17.94       15.88      1.85 o 
   1   1  15     1063.50     1087.29     17.59 o 
   2   1  15       40.87       36.37      3.17 o 
   3   1  15      246.37      258.72      9.30 o 
   4   1  15       59.87       58.07      2.30 o 
  -8   2  15       99.26      117.65      6.05 o 
  -7   2  15      287.41      291.28      6.64 o 
  -6   2  15       69.75       61.48      3.88 o 
  -5   2  15        9.39        9.16      1.71 o 
  -4   2  15       34.19       34.07      4.93 o 
  -3   2  15       67.98       66.54      2.83 o 
  -2   2  15       50.81       44.23      2.40 o 
  -1   2  15       14.60       12.49      2.62 o 
   0   2  15        8.87        8.75      2.75 o 
   1   2  15       94.98      101.30      2.41 o 
   2   2  15       94.99       95.01      3.81 o 
   3   2  15       20.60       24.30      3.88 o 
   4   2  15        0.57        1.54      1.05 o 
  -7   3  15        5.01        4.74      1.96 o 
  -6   3  15      153.68      154.63      4.79 o 
  -5   3  15        1.71        1.06      0.95 o 
  -4   3  15        1.79        1.81      1.24 o 
  -3   3  15        3.42        2.21      1.41 o 
  -2   3  15       65.11       54.00      4.57 o 
  -1   3  15        3.62        1.82      1.65 o 
   0   3  15        1.61        1.26      0.98 o 
   1   3  15      816.02      912.98     32.26 o 
   2   3  15      120.97      119.32      3.41 o 
   3   3  15        7.14        2.45      2.76 o 
  -6   4  15       57.92       57.17      3.13 o 
  -5   4  15       19.92       13.21      5.24 o 
  -4   4  15        2.50        2.03      1.47 o 
  -3   4  15       38.46       38.20      2.89 o 
  -2   4  15       23.08       16.32      5.50 o 
  -1   4  15        0.11        0.97      0.94 o 
   0   4  15        0.01       -0.14      2.83 o 
   1   4  15       16.97       13.71      5.85 o 
   2   4  15        6.29        4.35      3.19 o 
  -4   5  15        7.39        2.36      4.13 o 
  -3   5  15       42.25       40.13      5.62 o 
  -2   5  15       10.26        6.55      4.41 o 
  -1   5  15        1.00        1.93      2.26 o 
   0   5  15       11.68       13.01      6.72 o 
   1   5  15      142.38      149.97      7.60 o 
  -6   0  16       51.83       44.41      3.23 o 
  -4   0  16       25.51       22.13      2.46 o 
  -2   0  16      363.52      393.90      9.51 o 
   0   0  16       79.95       76.88      6.70 o 
   2   0  16        6.48        7.57      2.28 o 
  -7   1  16       51.12       52.85      3.36 o 
  -6   1  16       48.73       46.27      2.28 o 
  -5   1  16       34.51       38.93      2.71 o 
  -4   1  16       80.46       75.22      3.18 o 
  -3   1  16       45.52       39.99      2.03 o 
  -2   1  16     1170.50     1187.86     24.10 o 
  -1   1  16       49.03       51.11      2.45 o 
   0   1  16      326.30      337.13      5.21 o 
   1   1  16       24.20       25.84      2.15 o 
   2   1  16       83.41       86.00      2.55 o 
   3   1  16        4.69        4.06      1.35 o 
  -7   2  16      281.26      328.91     11.14 o 
  -6   2  16       31.25       28.02      3.71 o 
  -5   2  16       58.69       58.78      4.87 o 
  -4   2  16      139.66      136.48      5.03 o 
  -3   2  16       57.18       55.96      2.28 o 
  -2   2  16      159.64      150.83      3.59 o 
  -1   2  16       29.97       24.14      1.71 o 
   0   2  16       57.21       57.63      3.24 o 
   1   2  16      326.71      354.98     11.43 o 
   2   2  16       12.38       11.18      2.22 o 
   3   2  16       24.48       24.07      1.73 o 
  -6   3  16       49.74       55.57      3.35 o 
  -5   3  16        7.03        7.91      4.29 o 
  -4   3  16        9.54        9.39      2.85 o 
  -3   3  16       55.88       46.61      3.52 o 
  -2   3  16       53.74       51.28      3.22 o 
  -1   3  16        3.30        3.78      1.91 o 
   0   3  16       79.36       67.87      5.84 o 
   1   3  16        4.55        6.04      2.88 o 
   2   3  16        0.37        1.30      1.48 o 
  -5   4  16       13.43       13.82      4.72 o 
  -4   4  16       42.84       38.08      2.54 o 
  -3   4  16       38.89       38.53      3.02 o 
  -2   4  16       30.72       19.69      6.50 o 
  -1   4  16        0.13        0.83      1.56 o 
   0   4  16      301.39      335.08      8.79 o 
   1   4  16      848.49      965.32     16.48 o 
  -7   0  17       35.27       31.99      3.85 o 
  -5   0  17        4.19        3.79      1.87 o 
  -3   0  17      341.92      344.14     16.42 o 
  -1   0  17        9.94        9.10      3.98 o 
   1   0  17       31.52       36.09      3.14 o 
  -6   1  17        0.00        1.20      0.97 o 
  -5   1  17       72.85       76.71      3.38 o 
  -4   1  17        9.71        7.85      2.64 o 
  -3   1  17       11.98        9.83      3.41 o 
  -2   1  17        3.11        1.36      1.23 o 
  -1   1  17        4.18        3.86      1.56 o 
   0   1  17       38.28       35.87      3.04 o 
   1   1  17       43.60       41.33      2.02 o 
   2   1  17       69.62       65.35      2.75 o 
  -6   2  17        3.57        2.08      1.85 o 
  -5   2  17        0.93        0.73      1.63 o 
  -4   2  17        3.72        3.04      1.45 o 
  -3   2  17      176.96      178.30      4.54 o 
  -2   2  17        0.02        1.47      1.35 o 
  -1   2  17       18.37       19.31      6.08 o 
   0   2  17      131.51      123.74      4.19 o 
   1   2  17       16.31       12.81      3.19 o 
   2   2  17        0.74        0.71      1.11 o 
  -5   3  17       62.09       64.13      3.81 o 
  -4   3  17        3.35        2.43      2.03 o 
  -3   3  17       16.80       13.77      5.62 o 
  -2   3  17        2.22        1.84      1.44 o 
  -1   3  17       99.63      110.35      3.75 o 
   0   3  17      393.93      402.20      7.83 o 
   1   3  17        1.41        0.87      1.42 o 
  -3   4  17       75.31       75.87     10.95 o 
  -2   4  17       12.89        6.70      4.66 o 
  -1   4  17        3.35        1.47      2.83 o 
  -4   0  18       68.91       68.75      4.06 o 
  -2   0  18       16.81       13.72      5.90 o 
   0   0  18        2.42        0.92      1.95 o 
  -5   1  18        0.01        1.04      0.97 o 
  -4   1  18       14.70       17.35      2.44 o 
  -3   1  18       56.01       55.50      2.39 o 
  -2   1  18        2.98        2.44      1.04 o 
  -1   1  18        5.41        3.84      1.62 o 
   0   1  18        4.02        3.73      1.24 o 
   1   1  18        6.37        3.62      1.47 o 
  -4   2  18        9.75       10.44      3.93 o 
  -3   2  18       12.38        9.35      3.19 o 
  -2   2  18        0.46        1.79      1.43 o 
  -1   2  18       70.98       80.51      4.50 o 
   0   2  18        5.20        2.48      1.32 o 
  -2   3  18       33.16       38.59      4.19 o 
  -3   0  19      290.48      273.27     15.30 o 
  -1   0  19      228.86      228.47      9.89 o 
  -3   1  19       98.47       96.88      5.18 o 
  -2   1  19       15.83       13.70      3.85 o 
                                                 
